# Supplementary material for: Rapid Adaptation Often Occurs through Mutations to the Most Highly Conserved Positions of the RNA Polymerase Core Enzyme
Source: Genome Biol Evol. 2022 Jul 25;14(9):evac105. doi: 10.1093/gbe/evac105 (PMC9459352; doi:10.1093/gbe/evac105)
Supplement: evac105_Supplementary_Data [file evac105_supplementary_data.zip]

Archive with 6 entries (6 files):
- figureS1.tif
- FigureS2.pdf
- tableS1.xlsx
- tableS2.pdf
- tableS3.pdf
- tableS4.xlsx
