# Supplementary material for: Rapid Adaptation Often Occurs through Mutations to the Most Highly Conserved Positions of the RNA Polymerase Core Enzyme
Source: Genome Biol Evol. 2022 Jul 25;14(9):evac105. doi: 10.1093/gbe/evac105 (PMC9459352; doi:10.1093/gbe/evac105)
Supplement: evac105_Supplementary_Data [file evac105_supplementary_data.zip › tableS1.xlsx]

## Sheet: rpoB
protein position	Amino Acid	Adaptive mutation	Selective pressure	% bacteria in which conserved	Shannon entropy of residues	Shannon entropy of residue properties	Jensen-Shannon divergence score	Distance from Active Site	Defined functional domain
1	M	N/A	N/A	55.25	0.18196	0.14047	0.09447	No_DATA	No
2	V	N/A	N/A	20.31	0.1698	0.12021	0.08879	No_DATA	No
3	Y	N/A	N/A	45.6	0.16194	0.10648	0.08865	No_DATA	No
4	S	N/A	N/A	48.89	0.17251	0.12253	0.13029	No_DATA	No
5	Y	N/A	N/A	34.77	0.14808	0.1023	0.12511	No_DATA	No
6	T	N/A	N/A	50.75	0.16384	0.10001	0.1435	No_DATA	No
7	E	N/A	N/A	39.95	0.1984	0.11138	0.18322	No_DATA	No
8	K	N/A	N/A	53	0.20057	0.12594	0.18409	56.7798	No
9	K	N/A	N/A	50.08	0.23784	0.13727	0.222	54.2035	No
10	R	N/A	N/A	74.33	0.28866	0.20681	0.27077	50.2285	No
11	I	N/A	N/A	42.66	0.24052	0.19116	0.23043	45.9283	No
12	R	R->L	Atmospheric pollution	93.99	0.46771	0.40559	0.45425	42.29	No
13	K	N/A	N/A	46.51	0.29934	0.28676	0.32255	43.7491	No
14	D	N/A	N/A	22.51	0.30239	0.26432	0.32725	37.6856	No
15	F	N/A	N/A	79.6	0.41408	0.4396	0.43462	33.9753	No
16	G	N/A	N/A	39.17	0.2663	0.18305	0.2587	36.1226	No
17	K	N/A	N/A	56.42	0.22888	0.17253	0.215	40.5105	No
18	R	N/A	N/A	20.35	0.2462	0.20276	0.22558	38.2216	No
19	P	N/A	N/A	28.8	0.21545	0.14959	0.22136	41.3495	No
20	Q	N/A	N/A	14.21	0.25746	0.25084	0.26074	38.3547	No
21	V	N/A	N/A	59.76	0.25517	0.27216	0.25078	42.7191	No
22	L	N/A	N/A	58.45	0.34213	0.45082	0.30811	40.9083	No
23	D	N/A	N/A	35.6	0.34116	0.32323	0.34301	38.8397	No
24	V	N/A	N/A	36.52	0.43367	0.52728	0.41321	34.5069	No
25	P	N/A	N/A	98.64	0.61147	0.60404	0.5698	37.1342	No
26	Y	N/A	N/A	22.4	0.50247	0.44922	0.50137	38.7748	No
27	L	N/A	N/A	92.94	0.65822	0.67259	0.58001	31.8846	No
28	L	N/A	N/A	55.05	0.5992	0.70237	0.54793	33.747	No
29	S	N/A	N/A	13.19	0.47506	0.47549	0.45678	36.1739	No
30	I	N/A	N/A	49.6	0.51142	0.65767	0.48326	33.0152	No
31	Q	N/A	N/A	99.38	0.67941	0.69534	0.63587	33.5937	No
32	L	N/A	N/A	27.19	0.48241	0.51914	0.47991	38.0453	No
33	D	N/A	N/A	40.96	0.46131	0.47257	0.47594	39.9501	No
34	S	N/A	N/A	97.88	0.66133	0.65033	0.6223	38.3186	No
35	F	N/A	N/A	45.59	0.52523	0.60391	0.56334	39.3858	No
36	Q	N/A	N/A	19.72	0.41161	0.3988	0.43497	43.7024	No
37	K	N/A	N/A	16.93	0.41614	0.37164	0.45141	44.212	No
38	F	N/A	N/A	83.48	0.53711	0.4854	0.50379	42.283	No
39	I	N/A	N/A	18.78	0.41677	0.42259	0.36673	44.5096	No
40	E	N/A	N/A	22.19	0.325	0.25856	0.33921	48.2762	No
41	Q	N/A	N/A	14.5	0.29206	0.24916	0.23354	47.6343	No
42	D	N/A	N/A	64.21	0.278	0.20844	0.2489	50.5576	No
43	P	N/A	N/A	53.52	0.22591	0.15035	0.17666	50.3667	No
44	E	N/A	N/A	29.89	0.19719	0.12671	0.13186	53.956	No
45	G	N/A	N/A	41.35	0.18279	0.14489	0.14538	52.7316	No
46	Q	N/A	N/A	19.55	0.30835	0.25589	0.26029	51.389	No
47	Y	N/A	N/A	15.01	0.3089	0.25883	0.29158	45.8598	No
48	G	N/A	N/A	99.13	0.57793	0.52041	0.48114	45.3413	No
49	L	N/A	N/A	89.22	0.5899	0.62422	0.50281	45.9201	No
50	E	N/A	N/A	32.48	0.44974	0.3772	0.4269	50.9476	No
51	A	N/A	N/A	33.07	0.46276	0.3962	0.4229	48.789	No
52	A	N/A	N/A	30.52	0.48211	0.62575	0.43917	48.3541	No
53	F	N/A	N/A	80.78	0.57944	0.55568	0.53895	50.8303	No
54	R	N/A	N/A	24.91	0.38918	0.40049	0.37453	55.7155	No
55	S	N/A	N/A	44.05	0.56519	0.58558	0.537	52.5842	No
56	V	N/A	N/A	40.61	0.56498	0.64515	0.51554	52.3725	No
57	F	N/A	N/A	54.69	0.58713	0.56488	0.55801	54.9954	No
58	P	N/A	N/A	99.12	0.75059	0.73951	0.67942	57.8765	No
59	I	N/A	N/A	97.13	0.68382	0.70904	0.60304	59.8828	No
60	Q	N/A	N/A	11.47	0.39509	0.34017	0.38246	63.9106	No
61	S	N/A	N/A	32.9	0.52724	0.47758	0.49493	63.9168	No
62	Y	N/A	N/A	27.72	0.20623	0.21485	0.22224	66.611	No
63	S	N/A	N/A	39.44	0.19161	0.25293	0.20929	69.9131	No
64	G	N/A	N/A	73.49	0.29965	0.22347	0.28416	69.3977	No
65	N	N/A	N/A	39	0.26838	0.32612	0.25596	70.0858	No
66	S	N/A	N/A	13.68	0.32259	0.47583	0.30854	65.9643	No
67	E	N/A	N/A	24.33	0.35586	0.40198	0.32892	65.3993	No
68	L	N/A	N/A	95.02	0.55844	0.69568	0.48145	60.1941	No
69	Q	N/A	N/A	12.23	0.46234	0.5266	0.43677	61.7462	No
70	Y	N/A	N/A	28.66	0.54122	0.62807	0.53483	56.2539	No
71	V	N/A	N/A	57.3	0.40635	0.52386	0.3577	59.4815	No
72	S	S->N	Radiation	25.25	0.4001	0.36672	0.39554	56.2466	No
73	Y	N/A	N/A	76.56	0.45595	0.4765	0.4682	50.7738	No
74	R	N/A	N/A	29.84	0.32927	0.28331	0.30745	54.6451	No
75	L	N/A	N/A	59.86	0.41055	0.39707	0.38901	47.9886	No
76	G	N/A	N/A	40.43	0.36298	0.29782	0.31845	50.5719	No
77	E	N/A	N/A	53.33	0.30311	0.26366	0.26081	50.9245	No
78	P	N/A	N/A	86.26	0.53522	0.51543	0.46297	46.492	No
79	V	N/A	N/A	13.58	0.44939	0.48761	0.40294	44.7757	No
80	F	N/A	N/A	35.67	0.46813	0.51716	0.44475	44.3791	No
81	D	N/A	N/A	48.68	0.47414	0.51552	0.47512	42.2869	No
82	V	N/A	N/A	58.99	0.41648	0.45446	0.38981	38.718	No
83	Q	N/A	N/A	6.23	0.39272	0.39919	0.39599	39.3145	No
84	E	E->G,E->K	Heat Shock	93.89	0.46069	0.4427	0.46263	40.6758	No
85	C	N/A	N/A	74.83	0.5309	0.60352	0.5358	36.7365	No
86	Q	N/A	N/A	21.79	0.42901	0.45498	0.44575	33.2962	No
87	I	N/A	N/A	15.18	0.40622	0.42376	0.38323	37.4593	No
88	R	N/A	N/A	70.61	0.55365	0.61329	0.52263	39.791	No
89	G	N/A	N/A	48.75	0.57066	0.56268	0.53016	38.4376	No
90	V	N/A	N/A	20.65	0.45697	0.60833	0.41836	40.201	No
91	T	N/A	N/A	82.31	0.6505	0.76551	0.59349	39.0672	No
92	Y	N/A	N/A	85.42	0.65871	0.78852	0.63325	40.5087	No
93	S	N/A	N/A	39.99	0.56452	0.59396	0.50496	42.6801	No
94	A	N/A	N/A	73.36	0.59136	0.73544	0.51595	44.7118	No
95	P	N/A	N/A	87.81	0.67305	0.71809	0.59291	48.1481	No
96	L	N/A	N/A	82.42	0.64339	0.76872	0.54574	48.3251	No
97	R	R->L	Heat Shock	41.26	0.54003	0.67067	0.51752	53.5074	No
98	V	N/A	N/A	77.84	0.56993	0.78837	0.51152	53.8615	No
99	K	N/A	N/A	46.37	0.50731	0.58055	0.46763	58.5166	No
100	L	N/A	N/A	40.69	0.48313	0.72878	0.44645	58.7068	No
101	R	N/A	N/A	73.9	0.51659	0.59529	0.4658	65.0991	No
102	L	N/A	N/A	86.71	0.55163	0.61801	0.49121	64.4207	No
103	V	N/A	N/A	30.03	0.36757	0.47579	0.34377	68.7454	No
104	I	N/A	N/A	39.86	0.36969	0.42346	0.35937	70.6276	No
105	Y	N/A	N/A	25.57	0.29021	0.27475	0.32519	72.3097	No
106	E	N/A	N/A	24.6	0.32422	0.32214	0.33192	74.9089	No
107	R	N/A	N/A	23.6	0.29589	0.24405	0.30702	74.5605	No
108	E	N/A	N/A	66.71	0.13871	0.11692	0.10415	75.2737	No
109	A	N/A	N/A	21.19	0.13996	0.11308	0.08955	79.1294	No
110	P	N/A	N/A	22.95	0.15297	0.12359	0.10709	82.3659	No
111	E	N/A	N/A	35.44	0.14643	0.1224	0.09297	79.3186	No
112	G	N/A	N/A	39.2	0.23082	0.16283	0.1592	80.0757	No
113	T	N/A	N/A	30.17	0.25397	0.19411	0.18878	75.9151	No
114	V	N/A	N/A	34.69	0.31156	0.28178	0.26544	76.7812	No
115	K	N/A	N/A	51.55	0.33859	0.30846	0.29174	73.5509	No
116	D	N/A	N/A	45.94	0.42547	0.44441	0.3738	70.616	No
117	I	N/A	N/A	69.37	0.41841	0.49469	0.35686	69.0406	No
118	K	N/A	N/A	83.1	0.44325	0.47047	0.38692	65.1764	No
119	E	N/A	N/A	64.03	0.47026	0.46167	0.39641	63.084	No
120	Q	N/A	N/A	89.44	0.39553	0.3793	0.35099	61.6808	No
121	E	N/A	N/A	52.93	0.43746	0.51195	0.41422	57.3953	No
122	V	N/A	N/A	91.11	0.55556	0.70128	0.51092	56.4114	No
123	Y	N/A	N/A	48.2	0.60466	0.74486	0.59814	53.4678	No
124	M	N/A	N/A	66.78	0.56855	0.73805	0.56856	50.7129	No
125	G	N/A	N/A	96.35	0.69648	0.71147	0.62772	47.0268	No
126	E	N/A	N/A	33.74	0.64909	0.76272	0.61039	44.8815	No
127	I	N/A	N/A	37.05	0.62861	0.71976	0.59978	42.8565	No
128	P	N/A	N/A	99.9	0.84088	0.85583	0.74621	38.9296	No
129	L	N/A	N/A	73.97	0.66906	0.75635	0.57413	41.6382	No
130	M	N/A	N/A	97.66	0.75498	0.78142	0.68875	37.1288	No
131	T	N/A	N/A	99	0.69993	0.71579	0.59744	36.5663	No
132	D	N/A	N/A	33.35	0.42068	0.45217	0.38162	38.3683	No
133	N	N/A	N/A	32.52	0.366	0.40198	0.35373	34.3096	No
134	G	N/A	N/A	96.97	0.63421	0.61725	0.5421	33.4713	No
135	T	N/A	N/A	85.44	0.67286	0.76845	0.60306	32.3531	No
136	F	N/A	N/A	99.74	0.84546	0.87495	0.74673	34.2288	No
137	V	N/A	N/A	41.7	0.81616	0.92008	0.70472	35.1213	No
138	I	N/A	N/A	83.63	0.80059	0.88802	0.69265	34.8953	No
139	N	N/A	N/A	98.12	0.85124	0.87716	0.73628	33.6921	No
140	G	N/A	N/A	99.99	0.88315	0.91287	0.73547	32.9543	No
141	T	N/A	N/A	56.41	0.6929	0.73923	0.60358	29.1297	No
142	E	N/A	N/A	98.77	0.84729	0.87352	0.7185	29.848	No
143	R	R->L	Heat Shock	98.57	0.85588	0.91534	0.73363	29.0398	No
144	V	N/A	N/A	93.58	0.81269	0.86637	0.67612	28.4644	No
145	I	N/A	N/A	69.9	0.79234	0.92347	0.69561	31.2072	No
146	V	V->F	Antibiotics (rifampin)	98.35	0.85385	0.93132	0.7121	26.7526	No
147	S	N/A	N/A	91.7	0.74457	0.84321	0.66384	29.9909	No
148	Q	Q->L	Antibiotics (rifampin)	99.76	0.85987	0.89599	0.76434	30.8787	No
149	L	N/A	N/A	83.13	0.79374	0.89154	0.67944	30.0259	No
150	H	N/A	N/A	52.13	0.72488	0.72813	0.66858	33.5335	No
151	R	R->C	Heat Shock	99.65	0.90363	0.90169	0.78143	35.6771	Rpb2, domain 2
152	S	N/A	N/A	99.32	0.85883	0.86957	0.72741	38.904	Rpb2, domain 2
153	P	N/A	N/A	97.05	0.82145	0.81308	0.71353	40.5646	Rpb2, domain 2
154	G	N/A	N/A	92.83	0.8742	0.88742	0.73269	43.0309	Rpb2, domain 2
155	V	N/A	N/A	89.66	0.72587	0.84171	0.62052	44.7819	Rpb2, domain 2
156	F	N/A	N/A	46.99	0.58369	0.64557	0.55958	40.0663	Rpb2, domain 2
157	F	N/A	N/A	86.26	0.6709	0.73063	0.61742	44.2286	Rpb2, domain 2
158	D	N/A	N/A	48.16	0.36652	0.36846	0.34743	38.8218	Rpb2, domain 2
159	S	N/A	N/A	18.83	0.30719	0.27329	0.30863	39.1345	Rpb2, domain 2
160	D	N/A	N/A	58.39	0.35566	0.34742	0.3374	39.4507	Rpb2, domain 2
161	K	N/A	N/A	41.27	0.22576	0.17773	0.21617	38.9804	Rpb2, domain 2
162	G	N/A	N/A	59.73	0.24109	0.18112	0.23784	38.6555	Rpb2, domain 2
163	K	N/A	N/A	82.64	0.21646	0.1627	0.20134	42.2042	Rpb2, domain 2
164	T	N/A	N/A	64.02	0.19886	0.17206	0.19188	36.1203	Rpb2, domain 2
165	H	N/A	N/A	68.32	0.22508	0.17153	0.22781	37.725	Rpb2, domain 2
166	S	N/A	N/A	58.6	0.26053	0.21953	0.24406	41.8244	Rpb2, domain 2
167	S	N/A	N/A	54.01	0.28905	0.2678	0.27264	43.1241	Rpb2, domain 2
168	G	N/A	N/A	78.72	0.4095	0.33289	0.36512	43.0695	Rpb2, domain 2
169	K	N/A	N/A	75.85	0.40798	0.42409	0.38369	46.0475	Rpb2, domain 2
170	V	N/A	N/A	19.87	0.31241	0.31157	0.27773	47.1742	Rpb2, domain 2
171	L	N/A	N/A	63.41	0.42389	0.50882	0.36228	45.3545	Rpb2, domain 2
172	Y	N/A	N/A	52.74	0.45393	0.57301	0.45691	45.2859	Rpb2, domain 2
173	N	N/A	N/A	15.21	0.37655	0.46415	0.33864	42.8085	Rpb2, domain 2
174	A	N/A	N/A	68.95	0.49978	0.5641	0.44749	44.1762	Rpb2, domain 2
175	R	N/A	N/A	51.71	0.5177	0.58758	0.50515	38.8618	Rpb2, domain 2
176	I	N/A	N/A	46.09	0.58944	0.72653	0.53091	43.6308	Rpb2, domain 2
177	I	N/A	N/A	97.25	0.71732	0.76452	0.61581	37.6383	Rpb2, domain 2
178	P	N/A	N/A	99.95	0.81431	0.83551	0.71952	41.2039	Rpb2, domain 2
179	Y	N/A	N/A	42.84	0.55933	0.5539	0.51545	38.3846	Rpb2, domain 2
180	R	N/A	N/A	91.51	0.7985	0.8192	0.69743	42.5386	Rpb2, domain 2
181	G	N/A	N/A	99.99	0.84632	0.85537	0.7169	43.3602	Rpb2, domain 2
182	S	N/A	N/A	52.68	0.67353	0.67663	0.61121	44.5234	Rpb2, domain 2
183	W	N/A	N/A	99.57	0.82445	0.83883	0.76166	39.9119	Rpb2, domain 2
184	L	N/A	N/A	87.01	0.6999	0.83162	0.60777	46.5762	Rpb2, domain 2
185	D	N/A	N/A	41.97	0.63359	0.69206	0.61212	43.8374	Rpb2, domain 2
186	F	N/A	N/A	67.09	0.64992	0.69797	0.59988	47.8343	Rpb2, domain 2
187	E	N/A	N/A	81.2	0.60153	0.61846	0.51406	45.4354	Rpb2, domain 2
188	F	N/A	N/A	41.91	0.46449	0.46804	0.47094	49.1345	Rpb2, domain 2
189	D	N/A	N/A	95.1	0.52748	0.50263	0.46201	49.8818	Rpb2, domain 2
190	P	N/A	N/A	25.49	0.27833	0.21306	0.25583	49.5663	Rpb2, domain 2
191	K	N/A	N/A	63.68	0.29206	0.24409	0.29859	54.2052	Rpb2, domain 2
192	D	N/A	N/A	81.07	0.38304	0.34541	0.33666	54.0549	Rpb2, domain 2
193	N	N/A	N/A	11.96	0.21963	0.30151	0.19356	54.1679	Rpb2, domain 2
194	L	N/A	N/A	30.1	0.2551	0.4138	0.21713	51.588	Rpb2, domain 2
195	F	N/A	N/A	22.45	0.33211	0.41745	0.3211	50.8003	Rpb2, domain 2
196	V	N/A	N/A	66.89	0.45858	0.57537	0.39869	49.4818	Rpb2, domain 2
197	R	N/A	N/A	86.4	0.47813	0.54639	0.44072	44.2629	Rpb2, domain 2
198	I	N/A	N/A	85.15	0.56267	0.6723	0.50493	47.8711	Rpb2, domain 2
199	D	N/A	N/A	97.36	0.54552	0.52244	0.50667	43.2942	Rpb2, domain 2
200	R	N/A	N/A	91.48	0.44349	0.49535	0.41117	38.7501	Rpb2, domain 2
201	R	N/A	N/A	40.49	0.392	0.43643	0.38237	44.9703	Rpb2, domain 2
202	R	N/A	N/A	89.15	0.5278	0.60419	0.48133	49.7192	Rpb2, domain 2
203	K	N/A	N/A	89.46	0.58465	0.63949	0.50287	47.735	Rpb2, domain 2
204	L	N/A	N/A	46.77	0.48262	0.60859	0.45239	51.7909	Rpb2, domain 2
205	P	N/A	N/A	79.1	0.62111	0.64962	0.54437	54.9443	Rpb2, domain 2
206	A	N/A	N/A	30.61	0.56334	0.74254	0.48429	53.1174	Rpb2, domain 2
207	T	N/A	N/A	82.57	0.65521	0.75401	0.56462	57.2692	Rpb2, domain 2
208	I	N/A	N/A	24.69	0.52641	0.65976	0.467	55.9726	Rpb2, domain 2
209	I	N/A	N/A	12.26	0.65607	0.75564	0.56644	53.8915	Rpb2, domain 2
210	L	N/A	N/A	78.8	0.59584	0.67283	0.51167	57.2451	Rpb2, domain 2
211	R	N/A	N/A	61.06	0.57195	0.65905	0.5213	61.8	Rpb2, domain 2
212	A	N/A	N/A	95.05	0.62329	0.65514	0.51018	59.0786	Rpb2, domain 2
213	L	N/A	N/A	77.65	0.16768	0.17605	0.12617	58.2116	Rpb2, domain 2
214	N	N/A	N/A	6.1	0.47689	0.46537	0.37505	64.4992	Rpb2, domain 2
215	Y	N/A	N/A	31.06	0.26865	0.37106	0.28057	61.8594	Rpb2, domain 2
216	T	N/A	N/A	33.6	0.23743	0.22365	0.23029	66.9405	Rpb2, domain 2
217	T	N/A	N/A	27.2	0.25298	0.2576	0.26747	66.1362	Rpb2, domain 2
218	E	N/A	N/A	53.42	0.26814	0.21645	0.22421	69.1282	Rpb2, domain 2
219	Q	N/A	N/A	34.58	0.29118	0.24796	0.27815	65.9348	Rpb2, domain 2
220	I	N/A	N/A	88.71	0.33837	0.29802	0.31437	61.5541	Rpb2, domain 2
221	L	N/A	N/A	63.86	0.29966	0.26757	0.26219	64.3521	Rpb2, domain 2
222	D	N/A	N/A	39.34	0.253	0.19931	0.24375	64.5362	Rpb2, domain 2
223	L	N/A	N/A	27.85	0.24464	0.20854	0.23053	60.5252	Rpb2, domain 2
224	F	N/A	N/A	90.89	0.30132	0.26769	0.31567	57.5255	Rpb2, domain 2
225	F	N/A	N/A	46	0.26516	0.19921	0.25503	60.5832	Rpb2, domain 2
226	E	N/A	N/A	34.69	0.22367	0.14869	0.19591	62.9972	Rpb2, domain 2
227	K	N/A	N/A	30.22	0.22218	0.15729	0.17671	67.3697	Rpb2, domain 2
228	V	N/A	N/A	27.96	0.22773	0.15419	0.18534	69.5813	Rpb2, domain 2
229	I	N/A	N/A	9.99	0.21425	0.14518	0.17376	73.7255	Rpb2, domain 2
230	F	N/A	N/A	52.11	0.22189	0.19905	0.18354	74.5685	Rpb2, domain 2
231	E	N/A	N/A	37.83	0.20895	0.1305	0.16186	79.6219	Rpb2, domain 2
232	I	N/A	N/A	31.58	0.19328	0.14746	0.11882	82.7095	Rpb2, domain 2
233	R	N/A	N/A	15.69	0.20271	0.14064	0.14372	85.6246	Rpb2, domain 2
234	D	N/A	N/A	38.34	0.22354	0.14291	0.15427	88.5325	Rpb2, domain 2
235	N	N/A	N/A	32.22	0.21464	0.14662	0.15396	88.3943	Rpb2, domain 2
236	K	N/A	N/A	34.97	0.17469	0.1443	0.10352	84.6894	Rpb2, domain 2
237	L	N/A	N/A	32.23	0.17674	0.14552	0.11165	80.1479	Rpb2, domain 2
238	Q	N/A	N/A	26.39	0.17258	0.14366	0.08997	80.2979	Rpb2, domain 2
239	M	N/A	N/A	31.7	0.18063	0.15472	0.10727	73.8884	Rpb2, domain 2
240	E	N/A	N/A	45.04	0.21574	0.1588	0.15184	73.5058	Rpb2, domain 2
241	L	N/A	N/A	53.03	0.20185	0.16417	0.14102	71.844	Rpb2, domain 2
242	V	N/A	N/A	55.39	0.19892	0.1583	0.12683	67.6339	Rpb2, domain 2
243	P	N/A	N/A	64.45	0.21163	0.16639	0.14023	67.5262	Rpb2, domain 2
244	E	N/A	N/A	59.22	0.22978	0.17707	0.17869	62.3124	Rpb2, domain 2
245	R	N/A	N/A	72.23	0.24124	0.18177	0.19101	64.8915	Rpb2, domain 2
246	L	N/A	N/A	68.91	0.24407	0.20282	0.21319	66.5377	Rpb2, domain 2
247	R	N/A	N/A	68.08	0.24413	0.1726	0.19139	59.7513	Rpb2, domain 2
248	G	N/A	N/A	88.37	0.30635	0.22108	0.26787	60.5996	Rpb2, domain 2
249	E	N/A	N/A	62.62	0.23881	0.15114	0.18927	63.8653	Rpb2, domain 2
250	T	N/A	N/A	35.9	0.245	0.17608	0.19874	66.4557	Rpb2, domain 2
251	A	N/A	N/A	59.4	0.24431	0.16246	0.19024	70.0931	Rpb2, domain 2
252	S	N/A	N/A	31.3	0.21206	0.15512	0.13611	71.5994	Rpb2, domain 2
253	F	N/A	N/A	57.94	0.2302	0.15961	0.19536	73.9816	Rpb2, domain 2
254	D	N/A	N/A	86.17	0.25801	0.21908	0.24217	77.4913	Rpb2, domain 2
255	I	N/A	N/A	67.86	0.18595	0.1596	0.14247	73.3809	Rpb2, domain 2
256	E	N/A	N/A	21.52	0.15832	0.12832	0.09608	79.3511	Rpb2, domain 2
257	A	N/A	N/A	41.7	0.224	0.15081	0.17189	78.9033	Rpb2, domain 2
258	N	N/A	N/A	28.85	0.24832	0.15912	0.22559	82.038	Rpb2, domain 2
259	G	N/A	N/A	85.55	0.30447	0.21809	0.28555	83.3929	Rpb2, domain 2
260	K	N/A	N/A	50.39	0.23709	0.18049	0.2313	79.0129	Rpb2, domain 2
261	V	N/A	N/A	68.71	0.2732	0.23284	0.25981	78.6225	Rpb2, domain 2
262	Y	N/A	N/A	24.77	0.26965	0.26675	0.26325	75.2029	Rpb2, domain 2
263	V	N/A	N/A	62.77	0.28005	0.25303	0.28181	71.8958	Rpb2, domain 2
264	E	N/A	N/A	62.97	0.26199	0.15677	0.24189	75.5009	Rpb2, domain 2
265	K	N/A	N/A	33.62	0.23407	0.15179	0.20777	75.1584	Rpb2, domain 2
266	G	N/A	N/A	78.42	0.26006	0.16403	0.24503	71.4303	Rpb2, domain 2
267	R	N/A	N/A	46.14	0.24311	0.14967	0.22898	71.2699	Rpb2, domain 2
268	R	N/A	N/A	63.42	0.26307	0.20759	0.25421	64.3974	Rpb2, domain 2
269	I	N/A	N/A	55.15	0.26168	0.22675	0.24021	66.3341	Rpb2, domain 2
270	T	N/A	N/A	69.37	0.25286	0.20289	0.23416	63.8752	Rpb2, domain 2
271	A	N/A	N/A	67.76	0.25248	0.1819	0.21209	61.8737	Rpb2, domain 2
272	R	N/A	N/A	75.35	0.23051	0.1832	0.19555	67.3854	Rpb2, domain 2
273	H	N/A	N/A	50.56	0.18312	0.14271	0.12951	68.3235	Rpb2, domain 2
274	I	N/A	N/A	41.53	0.17048	0.14397	0.127	64.6085	Rpb2, domain 2
275	R	N/A	N/A	48.38	0.23331	0.18669	0.2219	64.3631	Rpb2, domain 2
276	Q	N/A	N/A	36.96	0.22888	0.17303	0.2062	70.4816	Rpb2, domain 2
277	L	N/A	N/A	67.18	0.27005	0.22477	0.25369	70.9874	No
278	E	N/A	N/A	60.12	0.21783	0.16693	0.21191	68.0492	No
279	K	N/A	N/A	58.01	0.25112	0.18741	0.24016	72.4748	No
280	D	N/A	N/A	46.86	0.23308	0.17396	0.2216	75.1532	No
281	D	N/A	N/A	15.15	0.25864	0.13829	0.25372	74.2929	No
282	V	N/A	N/A	24	0.14727	0.13731	0.10292	74.6572	No
283	K	N/A	N/A	39.3	0.15322	0.1329	0.09742	73.7397	No
284	L	N/A	N/A	12.55	0.1568	0.13546	0.08271	78.3181	No
285	I	N/A	N/A	36.49	0.17161	0.15656	0.11266	75.8126	No
286	E	N/A	N/A	39.19	0.17016	0.1381	0.09421	80.1577	No
287	V	N/A	N/A	67.53	0.18201	0.15147	0.12383	76.134	No
288	P	N/A	N/A	69.82	0.18523	0.14556	0.12678	77.2371	No
289	V	N/A	N/A	25.36	0.18813	0.1277	0.12416	78.416	No
290	E	N/A	N/A	59.41	0.20596	0.15618	0.16398	75.9657	No
291	Y	N/A	N/A	51.57	0.17973	0.12274	0.13551	71.4199	No
292	I	N/A	N/A	34.61	0.30302	0.29838	0.28016	74.151	No
293	A	N/A	N/A	19.69	0.23405	0.22388	0.20981	72.9328	No
294	G	N/A	N/A	84.79	0.28537	0.20629	0.28563	69.0816	No
295	K	N/A	N/A	41.61	0.31016	0.2842	0.30855	68.3004	No
296	V	N/A	N/A	33.6	0.25951	0.19195	0.26982	66.984	No
297	V	N/A	N/A	18.6	0.23682	0.1941	0.20805	71.2075	No
298	A	N/A	N/A	66.11	0.26773	0.19931	0.23383	69.1352	No
299	K	N/A	N/A	45.02	0.24911	0.18861	0.19991	72.6752	No
300	D	N/A	N/A	63.9	0.26146	0.20241	0.2385	74.6356	No
301	Y	N/A	N/A	22.31	0.25989	0.22892	0.22551	76.5854	No
302	I	N/A	N/A	32.52	0.23848	0.21718	0.20679	81.4734	No
303	D	N/A	N/A	66.49	0.22389	0.17452	0.2047	85.3368	No
304	E	N/A	N/A	37.6	0.15424	0.09211	0.11341	85.88	No
305	S	N/A	N/A	17.04	0.17668	0.1246	0.14106	90.0389	No
306	T	N/A	N/A	81.3	0.24651	0.20548	0.23277	89.2933	No
307	G	N/A	N/A	85.67	0.28521	0.2353	0.26608	86.6134	No
308	E	N/A	N/A	86.98	0.29301	0.23931	0.2662	85.6465	No
309	L	N/A	N/A	19.13	0.29535	0.26706	0.25784	79.2596	No
310	I	N/A	N/A	40.58	0.28656	0.25286	0.24588	80.6235	No
311	C	N/A	N/A	13.25	0.25418	0.20376	0.19985	76.0236	No
312	A	N/A	N/A	13.6	0.24023	0.18098	0.18052	73.4364	No
313	A	N/A	N/A	67.41	0.25826	0.18424	0.20304	70.0838	No
314	N	N/A	N/A	57.56	0.25179	0.16581	0.2049	66.2909	No
315	M	N/A	N/A	11.57	0.22383	0.15507	0.17138	70.851	No
316	E	N/A	N/A	74.89	0.24	0.16267	0.18683	68.524	No
317	L	N/A	N/A	44.86	0.24066	0.21689	0.21726	72.694	No
318	S	N/A	N/A	28.95	0.21026	0.1434	0.18224	75.3291	No
319	L	N/A	N/A	31.42	0.21415	0.14544	0.174	77.975	No
320	D	N/A	N/A	34.51	0.20307	0.15442	0.17047	80.1566	No
321	L	N/A	N/A	32.17	0.20737	0.16091	0.14732	77.1548	No
322	L	N/A	N/A	68.44	0.26456	0.23684	0.21933	77.3848	No
323	A	N/A	N/A	34.8	0.23844	0.17388	0.18464	82.5945	No
324	K	N/A	N/A	45	0.25638	0.19893	0.19321	83.126	No
325	L	N/A	N/A	61.47	0.26707	0.24393	0.2169	79.5921	No
326	S	N/A	N/A	19.17	0.21414	0.16479	0.14081	83.8184	No
327	Q	N/A	N/A	20.24	0.18617	0.12474	0.14721	88.2615	No
328	S	N/A	N/A	17.74	0.13173	0.11241	0.07802	85.3445	No
329	G	N/A	N/A	69.86	0.15177	0.12493	0.10802	85.8437	Rpb2, domain 2
330	H	N/A	N/A	20.48	0.21694	0.1799	0.17881	82.0735	Rpb2, domain 2
331	K	N/A	N/A	47.03	0.20858	0.16481	0.17116	84.0958	Rpb2, domain 2
332	R	N/A	N/A	18.88	0.23041	0.18575	0.19502	78.996	Rpb2, domain 2
333	I	N/A	N/A	55.4	0.26494	0.21678	0.23967	76.5992	Rpb2, domain 2
334	E	N/A	N/A	43.26	0.23191	0.1695	0.17482	71.7811	Rpb2, domain 2
335	T	N/A	N/A	47.25	0.24737	0.20496	0.2066	70.519	Rpb2, domain 2
336	L	N/A	N/A	75.26	0.24981	0.22952	0.20685	65.5647	Rpb2, domain 2
337	F	N/A	N/A	31.12	0.22312	0.15728	0.17385	64.7332	Rpb2, domain 2
338	T	N/A	N/A	50.7	0.21466	0.16883	0.15462	63.0548	Rpb2, domain 2
339	N	N/A	N/A	59.69	0.18032	0.135	0.12124	61.6716	Rpb2, domain 2
340	D	N/A	N/A	64.47	0.18246	0.13454	0.11318	60.4185	Rpb2, domain 2
341	L	N/A	N/A	48.76	0.20967	0.15555	0.12785	57.5071	Rpb2, domain 2
342	D	N/A	N/A	67.45	0.21579	0.14014	0.14228	57.1443	Rpb2, domain 2
343	H	N/A	N/A	33.76	0.217	0.15928	0.14452	59.495	Rpb2, domain 2
344	G	N/A	N/A	77.41	0.23871	0.16616	0.18426	57.4335	Rpb2, domain 2
345	P	N/A	N/A	46.56	0.21781	0.14799	0.16736	59.9949	Rpb2, domain 2
346	Y	N/A	N/A	61.34	0.23023	0.17673	0.20616	54.8182	Rpb2, domain 2
347	I	N/A	N/A	58.96	0.32141	0.2898	0.31251	57.2868	Rpb2, domain 2
348	S	N/A	N/A	38.65	0.23838	0.20442	0.21182	61.5073	Rpb2, domain 2
349	E	N/A	N/A	19.17	0.26724	0.22757	0.2694	59.8555	Rpb2, domain 2
350	T	N/A	N/A	90.61	0.27377	0.24499	0.28411	57.1192	Rpb2, domain 2
351	L	N/A	N/A	81.45	0.23865	0.24005	0.24139	61.6074	Rpb2, domain 2
352	R	N/A	N/A	32.94	0.1683	0.12864	0.15009	63.9106	Rpb2, domain 2
353	V	N/A	N/A	20.2	0.20578	0.17465	0.19026	58.2229	Rpb2, domain 2
354	D	N/A	N/A	90.37	0.32304	0.25453	0.31147	59.676	Rpb2, domain 2
355	P	N/A	N/A	27.54	0.19919	0.13168	0.15363	60.0766	Rpb2, domain 2
356	T	N/A	N/A	57.88	0.20115	0.14769	0.16495	60.9687	Rpb2, domain 2
357	N	N/A	N/A	18.5	0.19422	0.19259	0.17982	66.1347	Rpb2, domain 2
358	D	N/A	N/A	28.24	0.25001	0.23072	0.24954	65.4329	Rpb2, domain 2
359	R	N/A	N/A	37.94	0.19477	0.22151	0.19653	63.2397	Rpb2, domain 2
360	L	N/A	N/A	24.59	0.26977	0.29545	0.24991	65.4032	Rpb2, domain 2
361	S	N/A	N/A	12.93	0.25201	0.25205	0.22456	62.8866	Rpb2, domain 2
362	A	N/A	N/A	90.89	0.50353	0.52686	0.4043	59.6136	Rpb2, domain 2
363	L	N/A	N/A	77.36	0.42449	0.58078	0.35979	59.7588	Rpb2, domain 2
364	V	N/A	N/A	28.79	0.44634	0.56887	0.37604	60.5474	Rpb2, domain 2
365	E	E->K	Heat Shock	50.48	0.51669	0.56944	0.45269	57.1135	Rpb2, domain 2
366	I	N/A	N/A	86.7	0.60849	0.73018	0.52153	54.2401	Rpb2, domain 2
367	Y	N/A	N/A	94.9	0.65616	0.76338	0.60592	55.6863	Rpb2, domain 2
368	R	N/A	N/A	63.2	0.5794	0.67445	0.53776	55.4588	Rpb2, domain 2
369	M	N/A	N/A	25.65	0.55353	0.64508	0.51974	50.8545	Rpb2, domain 2
370	M	N/A	N/A	42.23	0.62242	0.7831	0.58138	49.2682	Rpb2, domain 2
371	R	N/A	N/A	96.92	0.7573	0.81131	0.66675	51.3725	Rpb2, domain 2
372	P	P->S	Heat Shock	91.07	0.67925	0.67856	0.5931	51.2382	Rpb2, domain 2
373	G	N/A	N/A	90.32	0.70549	0.69649	0.57188	55.0886	Rpb2, domain 2
374	E	N/A	N/A	88.52	0.70971	0.7553	0.62143	56.7848	Rpb2, domain 2
375	P	P->S	Heat Shock	89.97	0.57773	0.54952	0.48285	60.9491	Rpb2, domain 2
376	P	N/A	N/A	74.04	0.47756	0.45755	0.42158	59.7287	Rpb2, domain 2
377	T	N/A	N/A	81.85	0.43726	0.43186	0.394	62.5905	Rpb2, domain 2
378	R	N/A	N/A	12.76	0.26298	0.28462	0.22851	66.2269	Rpb2, domain 2
379	E	N/A	N/A	62.86	0.44617	0.51012	0.39137	63.5813	Rpb2, domain 2
380	A	N/A	N/A	38.92	0.36919	0.42745	0.33675	59.2095	Rpb2, domain 2
381	A	N/A	N/A	76.87	0.56228	0.60122	0.46685	59.3184	Rpb2, domain 2
382	E	N/A	N/A	36.55	0.44527	0.49157	0.42157	61.0068	Rpb2, domain 2
383	S	N/A	N/A	28.76	0.38999	0.48891	0.37874	57.3112	Rpb2, domain 2
384	L	N/A	N/A	79.46	0.46024	0.51768	0.428	53.388	Rpb2, domain 2
385	F	N/A	N/A	44.55	0.4376	0.54577	0.43409	55.3574	Rpb2, domain 2
386	E	N/A	N/A	25.86	0.3002	0.36056	0.30537	56.3253	Rpb2, domain 2
387	N	N/A	N/A	39.85	0.36692	0.42501	0.35619	52.4032	Rpb2, domain 2
388	L	N/A	N/A	66.06	0.45948	0.52096	0.40585	50.3523	Rpb2, domain 2
389	F	N/A	N/A	89.18	0.61215	0.62213	0.54619	48.9011	Rpb2, domain 2
390	F	N/A	N/A	92.25	0.62219	0.62142	0.54912	53.7742	Rpb2, domain 2
391	S	N/A	N/A	30.25	0.53786	0.53194	0.5078	52.0271	Rpb2, domain 2
392	E	N/A	N/A	23.45	0.52197	0.47692	0.47467	49.8772	Rpb2, domain 2
393	D	N/A	N/A	17.21	0.57144	0.59128	0.54111	50.45	Rpb2, domain 2
394	R	N/A	N/A	89.86	0.69127	0.69643	0.6068	48.305	Rpb2, domain 2
395	Y	N/A	N/A	97.29	0.77605	0.79863	0.69616	46.7127	Rpb2, domain 2
396	D	N/A	N/A	93.6	0.7397	0.72967	0.63898	45.7743	Rpb2, domain 2
397	L	N/A	N/A	94.29	0.79256	0.8131	0.64777	44.5432	Rpb2, domain 2
398	S	N/A	N/A	45.12	0.65445	0.63731	0.57256	44.0052	Rpb2, domain 2
399	A	N/A	N/A	27.98	0.56715	0.56076	0.48242	46.6449	Rpb2, domain 2
400	V	N/A	N/A	96.73	0.74888	0.80595	0.61761	43.2759	Rpb2, domain 2
401	G	N/A	N/A	99.22	0.80979	0.81773	0.67008	44.0406	Rpb2, domain 2
402	R	N/A	N/A	98.47	0.81387	0.85973	0.70593	49.7383	Rpb2, domain 2
403	M	N/A	N/A	30.39	0.64504	0.74332	0.60499	45.9892	Rpb2, domain 2
404	K	N/A	N/A	91.46	0.76019	0.82086	0.67202	41.8727	Rpb2, domain 2
405	F	N/A	N/A	32.58	0.57749	0.75138	0.5604	47.4428	Rpb2, domain 2
406	N	N/A	N/A	96.21	0.70884	0.76695	0.62261	49.7653	Rpb2, domain 2
407	R	N/A	N/A	29.72	0.50387	0.53454	0.48214	46.5163	Rpb2, domain 2
408	S	N/A	N/A	10.58	0.62388	0.7232	0.56266	46.3665	Rpb2, domain 2
409	L	N/A	N/A	82.54	0.62246	0.63636	0.5077	50.1135	Rpb2, domain 2
410	L	N/A	N/A	26.63	0.39162	0.3313	0.33911	51.2014	Rpb2, domain 2
411	R	N/A	N/A	27.95	0.37485	0.42564	0.30786	53.2438	Rpb2, domain 2
412	E	N/A	N/A	32.22	0.25	0.18178	0.20778	55.938	Rpb2, domain 2
413	E	N/A	N/A	32.4	0.19166	0.14377	0.14142	55.5121	Rpb2, domain 2
414	I	N/A	N/A	27.71	0.20061	0.13086	0.16749	50.2052	Rpb2, domain 2
415	E	N/A	N/A	29.88	0.17596	0.12705	0.106	52.9589	Rpb2, domain 2
416	G	N/A	N/A	46.97	0.16986	0.11903	0.07183	52.8012	Rpb2, domain 2
417	S	N/A	N/A	22.13	0.17985	0.13603	0.09422	52.6232	Rpb2, domain 2
418	G	N/A	N/A	37.7	0.34486	0.3318	0.30625	49.2029	Rpb2, domain 2
419	I	N/A	N/A	22.57	0.38633	0.4146	0.35139	51.7982	Rpb2, domain 2
420	L	N/A	N/A	82.56	0.50144	0.5883	0.41505	49.6776	Rpb2, domain 2
421	S	N/A	N/A	22.62	0.39135	0.42271	0.33694	54.7022	Rpb2, domain 2
422	K	N/A	N/A	38.72	0.24414	0.22503	0.22853	59.4852	Rpb2, domain 2
423	D	N/A	N/A	27.28	0.37113	0.41576	0.3333	57.2601	Rpb2, domain 2
424	D	N/A	N/A	94.54	0.6361	0.67249	0.54268	52.6719	Rpb2, domain 2
425	I	N/A	N/A	78.32	0.54531	0.6993	0.479	51.6285	Rpb2, domain 2
426	I	N/A	N/A	36.62	0.52746	0.72613	0.46134	56.2267	Rpb2, domain 2
427	D	N/A	N/A	17.53	0.45563	0.48901	0.39461	54.3881	Rpb2, domain 2
428	V	N/A	N/A	37.73	0.44374	0.58026	0.40205	49.5	Rpb2, domain 2
429	M	N/A	N/A	23.24	0.48533	0.69833	0.44301	51.9397	Rpb2, domain 2
430	K	N/A	N/A	50.77	0.45313	0.54501	0.42941	55.7913	Rpb2, domain 2
431	K	N/A	N/A	14.09	0.46351	0.50649	0.42934	48.9614	Rpb2, domain 2
432	L	N/A	N/A	73.51	0.5097	0.67472	0.45988	48.2817	Rpb2, domain 2
433	I	N/A	N/A	34	0.43138	0.63406	0.41522	53.456	Rpb2, domain 2
434	D	N/A	N/A	23.11	0.34589	0.3479	0.32828	52.4979	Rpb2, domain 2
435	I	N/A	N/A	25.58	0.51103	0.66341	0.44132	47.3847	Rpb2, domain 2
436	R	N/A	N/A	39.41	0.29741	0.32708	0.29235	50.0045	Rpb2, domain 2
437	N	N/A	N/A	42.46	0.3162	0.27132	0.3145	53.3649	Rpb2, domain 2
438	G	N/A	N/A	82.15	0.35185	0.28389	0.32063	51.2736	Rpb2, domain 2
439	K	N/A	N/A	32.02	0.21708	0.13805	0.20463	54.091	Rpb2, domain 2
440	G	N/A	N/A	72.12	0.231	0.15377	0.18164	49.1704	Rpb2, domain 2
441	E	N/A	N/A	44.42	0.30308	0.26479	0.25878	45.2977	Rpb2, domain 2
442	V	N/A	N/A	49.23	0.44428	0.46548	0.37234	41.4827	Rpb2, domain 2
443	D	N/A	N/A	99.8	0.7703	0.7591	0.65607	41.2421	Rpb2, domain 2
444	D	N/A	N/A	99.28	0.81361	0.79994	0.70227	38.035	Rpb2, domain 2
445	I	N/A	N/A	96.59	0.78539	0.75633	0.67819	34.9936	Rpb2, domain 2
446	D	N/A	N/A	99.77	0.91358	0.89015	0.77562	31.784	Rpb2, domain 2
447	H	N/A	N/A	89.93	0.83305	0.79341	0.7406	36.6034	Rpb2, domain 2
448	L	N/A	N/A	84.54	0.87269	0.84893	0.72474	34.0798	Rpb2, domain 2
449	G	N/A	N/A	90.46	0.85907	0.8207	0.70581	38.5309	Rpb2, domain 2
450	N	N/A	N/A	98.91	0.89754	0.92403	0.7753	37.9439	Rpb2, domain 2
451	R	N/A	N/A	98.64	0.89404	0.94607	0.76141	31.6648	Rpb2, domain 2
452	R	N/A	N/A	99.69	0.86507	0.90485	0.73744	37.3467	Rpb2, domain 2
453	I	N/A	N/A	35.25	0.74279	0.94417	0.6491	33.1751	Rpb2, domain 2
454	R	N/A	N/A	97.56	0.84175	0.9157	0.71722	34.8635	Rpb2, domain 2
455	S	N/A	N/A	53.85	0.66892	0.7481	0.58046	35.9784	No
456	V	N/A	N/A	96.46	0.79348	0.93116	0.66887	34.2309	No
457	G	N/A	N/A	99.1	0.8353	0.87741	0.67431	38.3558	No
458	E	N/A	N/A	99.69	0.81501	0.86928	0.68597	38.6856	No
459	M	N/A	N/A	22.36	0.71959	0.78673	0.58729	34.6382	No
460	A	N/A	N/A	24.62	0.62891	0.8053	0.52312	38.2158	No
461	E	N/A	N/A	42.63	0.50805	0.47281	0.47433	42.0843	No
462	N	N/A	N/A	89.99	0.60488	0.65222	0.52784	38.4863	No
463	Q	N/A	N/A	90.57	0.56091	0.5105	0.51874	37.8632	No
464	F	N/A	N/A	56.69	0.5547	0.61834	0.5038	44.1144	No
465	R	N/A	N/A	88.42	0.65001	0.64205	0.57694	43.8415	No
466	V	N/A	N/A	43.23	0.55187	0.64681	0.48168	42.5438	No
467	G	N/A	N/A	98.13	0.76953	0.8056	0.63461	45.0672	No
468	L	N/A	N/A	89.07	0.70408	0.79421	0.60065	48.045	No
469	V	N/A	N/A	28.42	0.5627	0.69905	0.48399	48.2454	No
470	R	N/A	N/A	95.85	0.74729	0.86073	0.66525	45.5418	No
471	V	N/A	N/A	28.44	0.64653	0.84778	0.59317	51.0183	No
472	E	N/A	N/A	88.44	0.64715	0.71064	0.57495	53.572	No
473	R	N/A	N/A	92.43	0.72121	0.89474	0.6665	52.2127	No
474	A	N/A	N/A	41.37	0.56249	0.75272	0.49746	55.2627	No
475	V	N/A	N/A	70.97	0.67217	0.87119	0.60096	56.8921	No
476	K	N/A	N/A	45.25	0.68484	0.87659	0.64325	58.6343	No
477	E	N/A	N/A	94.07	0.69892	0.89095	0.64335	60.5711	No
478	R	N/A	N/A	94.44	0.65421	0.82069	0.61052	58.3862	No
479	L	N/A	N/A	29.78	0.60371	0.80887	0.57416	63.9221	No
480	S	N/A	N/A	56.51	0.49065	0.67931	0.46593	66.3569	No
481	L	N/A	N/A	18.18	0.36177	0.50991	0.33433	64.636	No
482	G	N/A	N/A	13.47	0.27714	0.313	0.25368	66.7971	No
483	D	N/A	N/A	68.04	0.26432	0.24824	0.26333	70.6387	No
484	L	N/A	N/A	14.24	0.1828	0.23372	0.16225	73.1301	No
485	D	N/A	N/A	35.5	0.31076	0.34123	0.30776	69.8028	No
486	T	N/A	N/A	29.36	0.32688	0.35591	0.29655	67.1656	No
487	L	N/A	N/A	36.3	0.41905	0.58435	0.3771	64.9342	No
488	M	N/A	N/A	37.41	0.47023	0.51107	0.45955	63.3626	No
489	P	N/A	N/A	98	0.62028	0.62801	0.54636	61.0464	No
490	Q	N/A	N/A	67.81	0.45296	0.53088	0.43456	57.4198	No
491	D	N/A	N/A	47.65	0.46044	0.47834	0.41229	61.9114	No
492	M	N/A	N/A	6.31	0.65868	0.73165	0.54165	59.0879	No
493	I	N/A	N/A	88.89	0.58031	0.71585	0.51293	54.597	No
494	N	N/A	N/A	97.22	0.71482	0.79429	0.63246	52.4317	No
495	A	N/A	N/A	42	0.51337	0.64231	0.47557	49.7008	No
496	K	N/A	N/A	55.61	0.61528	0.76499	0.58099	47.2778	No
497	P	N/A	N/A	88.69	0.63287	0.66925	0.58316	47.8184	No
498	I	N/A	N/A	24.82	0.5697	0.78482	0.51236	46.2215	No
499	S	N/A	N/A	28.26	0.51453	0.67797	0.47149	43.355	No
500	A	N/A	N/A	85.11	0.58355	0.61858	0.49715	42.1654	No
501	A	N/A	N/A	66.18	0.52483	0.67553	0.45967	40.9542	No
502	V	N/A	N/A	35.48	0.63344	0.80126	0.54959	39.7143	No
503	K	N/A	N/A	71.25	0.61402	0.64264	0.54002	37.6939	No
504	E	N/A	N/A	89.66	0.73003	0.77398	0.61974	35.6245	No
505	F	N/A	N/A	99.58	0.81679	0.82989	0.70628	33.3344	No
506	F	N/A	N/A	99.24	0.80828	0.79555	0.69826	34.467	No
507	G	N/A	N/A	90.24	0.69554	0.65412	0.59198	30.3803	No
508	S	N/A	N/A	69.53	0.70777	0.7066	0.61232	30.9414	No
509	S	S->P	Antibiotics (rifampin)	89.03	0.75871	0.7233	0.65433	29.8141	No
510	Q	N/A	N/A	95.7	0.82056	0.79467	0.70779	25.1726	No
511	L	L->Q	Antibiotics (rifampin)	99.54	0.90411	0.90067	0.74004	28.0484	No
512	S	S->F	Antibiotics (rifampin)	99.16	0.8987	0.90438	0.75945	27.7323	No
513	Q	Q->L,Q->P	Antibiotics (rifampin)	98.77	0.93205	0.95098	0.80776	23.6583	Rpb2, domain 3
514	F	N/A	N/A	98.29	0.91826	0.92649	0.78457	24.3336	Rpb2, domain 3
515	M	N/A	N/A	97.12	0.87449	0.92889	0.77514	26.0538	Rpb2, domain 3
516	D	D->N,D->V,D->Y	Antibiotics (rifampin)	97.97	0.9142	0.93571	0.78793	21.0726	Rpb2, domain 3
517	Q	N/A	N/A	99	0.90784	0.9268	0.79727	25.6287	Rpb2, domain 3
518	N	N/A	N/A	37.14	0.76709	0.84445	0.67013	20.122	Rpb2, domain 3
519	N	N/A	N/A	99.99	0.91875	0.91993	0.79552	22.5742	Rpb2, domain 3
520	P	P->Q	Heavy metal	97.23	0.88944	0.87708	0.7594	26.2188	Rpb2, domain 3
521	L	N/A	N/A	98.67	0.86998	0.90521	0.70407	23.5702	Rpb2, domain 3
522	S	S->F,S->A	Antibiotics (rifampin)	63.2	0.77829	0.72635	0.66804	21.5591	Rpb2, domain 3
523	E	N/A	N/A	82.69	0.82308	0.79903	0.68936	25.8019	Rpb2, domain 3
524	I	N/A	N/A	29.43	0.7239	0.87279	0.62387	27.6797	Rpb2, domain 3
525	T	N/A	N/A	89.9	0.78766	0.77521	0.66799	23.0943	Rpb2, domain 3
526	H	H->R,H->N,H->Y	Antibiotics (rifampin),Heavy metal	94.28	0.84584	0.83092	0.76703	24.1837	Rpb2, domain 3
527	K	N/A	N/A	97.05	0.86262	0.89431	0.72685	28.8717	Rpb2, domain 3
528	R	N/A	N/A	99.9	0.91736	0.93345	0.78211	28.4441	Rpb2, domain 3
529	R	R->C,R->S,R->H	Antibiotics (rifampin)	98.71	0.90425	0.92281	0.76437	23.3388	Rpb2, domain 3
530	I	N/A	N/A	16.54	0.82588	0.96343	0.66928	27.4074	Rpb2, domain 3
531	S	S->F	Antibiotics (rifampin)	95.13	0.87638	0.9581	0.72155	25.678	Rpb2, domain 3
532	A	N/A	N/A	97.58	0.88131	0.92872	0.70507	25.8441	Rpb2, domain 3
533	L	L->P	Antibiotics (rifampin)	96.76	0.86259	0.94943	0.692	24.8975	Rpb2, domain 3
534	G	N/A	N/A	99.8	0.93285	0.9393	0.74202	29.283	Rpb2, domain 3
535	P	N/A	N/A	96.75	0.86319	0.84385	0.71947	32.8685	Rpb2, domain 3
536	G	N/A	N/A	99.68	0.90431	0.91886	0.7225	33.4432	Rpb2, domain 3
537	G	N/A	N/A	99.79	0.90024	0.91306	0.72689	34.9336	Rpb2, domain 3
538	L	N/A	N/A	97.59	0.84507	0.91039	0.68455	32.8067	Rpb2, domain 3
539	T	T->P	Heat Shock	61.89	0.7113	0.80706	0.62285	28.573	Rpb2, domain 3
540	R	N/A	N/A	97.38	0.82185	0.90907	0.70762	29.1204	Rpb2, domain 3
541	E	N/A	N/A	77.21	0.78548	0.87883	0.67679	22.474	Rpb2, domain 3
542	R	N/A	N/A	98.25	0.76803	0.78392	0.6489	26.6808	Rpb2, domain 3
543	A	N/A	N/A	99.09	0.74733	0.75277	0.60834	25.6399	Rpb2, domain 3
544	G	G->D	Antibiotics (Streptolydigin)	92.84	0.60264	0.60174	0.47798	24.3175	Rpb2, domain 3
545	F	F->S	Antibiotics (Streptolydigin)	70.31	0.59386	0.62568	0.521	23.3032	Rpb2, domain 3
546	E	E->V	Glucose minimal media	94.29	0.7138	0.7538	0.6019	28.3436	Rpb2, domain 3
547	V	N/A	N/A	97.91	0.82167	0.88487	0.67501	26.4024	Rpb2, domain 3
548	R	N/A	N/A	100	0.9448	0.963	0.80622	21.0335	Rpb2, domain 3
549	D	N/A	N/A	99.78	0.9151	0.92512	0.78302	23.9728	Rpb2, domain 3
550	V	N/A	N/A	96.91	0.89841	0.93484	0.75724	25.384	Rpb2, domain 3
551	H	N/A	N/A	98.66	0.90421	0.90788	0.81762	31.0245	Rpb2, domain 3
552	P	N/A	N/A	50.39	0.67759	0.64587	0.64024	31.4359	Rpb2, domain 3
553	T	T->I	Heat Shock	60.24	0.81935	0.92467	0.74941	34.1133	Rpb2, domain 3
554	H	N/A	N/A	98.5	0.8943	0.89814	0.81134	30.1077	Rpb2, domain 3
555	Y	N/A	N/A	98.66	0.87168	0.92773	0.78323	32.7449	Rpb2, domain 3
556	G	G->S (G->G)	Heat Shock	98.88	0.91776	0.95717	0.77414	31.6064	Rpb2, domain 3
557	R	N/A	N/A	99.48	0.93804	0.97748	0.81503	33.9999	Rpb2, domain 3
558	V	N/A	N/A	24.94	0.79395	0.97644	0.71815	27.3932	Rpb2, domain 3
559	C	N/A	N/A	99.08	0.93017	0.95443	0.82294	24.0619	Rpb2, domain 3
560	P	N/A	N/A	96.95	0.92413	0.95385	0.80233	23.8135	Rpb2, domain 3
561	I	N/A	N/A	95.63	0.90047	0.97288	0.77205	18.9687	Rpb2, domain 3
562	E	E->V	Glycerol	97.24	0.92306	0.90493	0.77539	20.3752	Rpb2, domain 3
563	T	T->P	Antibiotics (rifampin)	96.88	0.94701	0.97355	0.79617	17.2261	Rpb2, domain 3
564	P	P->L	Antibiotics (rifampin)	99.84	0.94658	0.94134	0.81072	15.9079	Rpb2, domain 3
565	E	N/A	N/A	99.98	0.9544	0.94183	0.80615	10.3175	Rpb2, domain 3
566	G	G->S	Heat Shock	99.9	0.95728	0.94805	0.78805	10.6924	Rpb2, domain 3
567	P	N/A	N/A	94.23	0.85956	0.80779	0.7641	13.1985	Rpb2, domain 3
568	N	N/A	N/A	99.54	0.96693	0.96131	0.82127	16.4227	Rpb2, domain 3
569	I	I->S	Antibiotics (salinamide_A)	97.75	0.95342	0.96099	0.78848	14.534	Rpb2, domain 3
570	G	N/A	N/A	100	0.91809	0.92895	0.75418	19.1397	Rpb2, domain 3
571	L	N/A	N/A	99.8	0.90361	0.94112	0.73162	20.2588	Rpb2, domain 3
572	I	I->F,I->N,I->L	Antibiotics (rifampin),Heat Shock	96.89	0.85985	0.93569	0.71508	20.6287	Rpb2, domain 3
573	N	N/A	N/A	62.47	0.64747	0.73249	0.56508	22.2309	Rpb2, domain 3
574	S	S->F	Antibiotics (rifampin)	86.9	0.66902	0.78478	0.59325	23.3117	Rpb2, domain 3
575	L	N/A	N/A	96.01	0.7645	0.85247	0.64546	28.5781	Rpb2, domain 3
576	S	N/A	N/A	44.58	0.66325	0.68883	0.59347	28.4004	Rpb2, domain 3
577	V	N/A	N/A	25.63	0.60705	0.7233	0.53307	30.1312	Rpb2, domain 3
578	Y	N/A	N/A	69.59	0.71435	0.85374	0.66646	34.5773	Rpb2, domain 3
579	A	N/A	N/A	84.32	0.76303	0.77853	0.64247	32.8392	Rpb2, domain 3
580	Q	N/A	N/A	6.76	0.64786	0.75207	0.5899	36.5778	Rpb2, domain 3
581	T	N/A	N/A	20.23	0.67146	0.80104	0.59985	36.331	Rpb2, domain 3
582	N	N/A	N/A	97.9	0.79852	0.81248	0.70419	41.0743	No
583	E	N/A	N/A	29.99	0.60596	0.6343	0.5484	43.9789	No
584	Y	N/A	N/A	60.54	0.66381	0.74498	0.62568	44.8129	No
585	G	N/A	N/A	99.86	0.85883	0.8767	0.71547	38.6951	No
586	F	N/A	N/A	98.8	0.81367	0.82624	0.70471	40.6244	No
587	L	N/A	N/A	32.47	0.78494	0.90906	0.67621	34.867	No
588	E	N/A	N/A	91.14	0.81012	0.80211	0.68225	39.8364	No
589	T	N/A	N/A	81.2	0.76527	0.78831	0.67907	36.6161	No
590	P	N/A	N/A	99.61	0.86331	0.88155	0.749	38.4056	No
591	Y	N/A	N/A	95.62	0.81306	0.80825	0.7108	40.0222	external 1 domain
592	R	N/A	N/A	92.25	0.75918	0.76063	0.63562	43.19	external 1 domain
593	K	N/A	N/A	57.69	0.61765	0.63654	0.52856	48.9481	external 1 domain
594	V	N/A	N/A	91.15	0.69671	0.70775	0.56778	47.7233	external 1 domain
595	T	N/A	N/A	7.64	0.39662	0.37599	0.33022	52.404	external 1 domain
596	D	N/A	N/A	48.08	0.23028	0.16816	0.1946	53.8414	external 1 domain
597	G	N/A	N/A	77.95	0.26286	0.2105	0.2245	52.3912	external 1 domain
598	V	N/A	N/A	27.76	0.21136	0.16479	0.18513	52.683	external 1 domain
599	V	N/A	N/A	85.91	0.28673	0.25543	0.26004	47.4265	external 1 domain
600	T	N/A	N/A	78.72	0.25024	0.23141	0.24104	49.609	external 1 domain
601	D	N/A	N/A	62.84	0.2556	0.21203	0.24948	47.7127	external 1 domain
602	E	N/A	N/A	53.68	0.33552	0.30636	0.32936	48.3808	external 1 domain
603	I	N/A	N/A	56.21	0.41978	0.46534	0.40325	43.6371	external 1 domain
604	H	N/A	N/A	10.64	0.43491	0.47271	0.40246	45.5062	external 1 domain
605	Y	N/A	N/A	87.17	0.68716	0.7838	0.63641	41.5867	external 1 domain
606	L	N/A	N/A	86.43	0.66446	0.76963	0.57106	43.0703	external 1 domain
607	S	N/A	N/A	46.43	0.60663	0.70423	0.55267	41.9584	external 1 domain
608	A	N/A	N/A	99.24	0.80052	0.82732	0.67102	38.7642	external 1 domain
609	I	N/A	N/A	29.92	0.52334	0.54252	0.47823	42.9029	external 1 domain
610	E	N/A	N/A	80.88	0.54052	0.53421	0.49448	44.9883	external 1 domain
611	E	N/A	N/A	99.02	0.68607	0.66587	0.59515	40.5073	external 1 domain
612	G	N/A	N/A	19.49	0.44207	0.47633	0.39677	42.8611	external 1 domain
613	N	N/A	N/A	21.7	0.42771	0.39843	0.40633	46.5361	external 1 domain
614	Y	N/A	N/A	44.78	0.47431	0.5577	0.45072	47.3258	external 1 domain
615	V	N/A	N/A	51.29	0.46934	0.53892	0.42743	45.4068	external 1 domain
616	I	N/A	N/A	61.74	0.64369	0.70323	0.55904	41.3745	external 1 domain
617	A	N/A	N/A	95.09	0.72174	0.74777	0.59699	41.6449	external 1 domain
618	Q	N/A	N/A	88.95	0.63686	0.60384	0.58242	37.4978	external 1 domain
619	A	N/A	N/A	90.52	0.67004	0.64946	0.55171	36.679	external 1 domain
620	N	N/A	N/A	75.28	0.5263	0.58925	0.47479	36.0384	external 1 domain
621	S	N/A	N/A	27.92	0.39312	0.42818	0.34874	40.5096	external 1 domain
622	N	N/A	N/A	9.73	0.33115	0.32879	0.28773	42.4917	external 1 domain
623	L	N/A	N/A	62.94	0.36512	0.44859	0.31895	44.1772	external 1 domain
624	D	N/A	N/A	59.17	0.36277	0.34343	0.34694	47.6874	external 1 domain
625	E	N/A	N/A	44.13	0.32556	0.26732	0.32495	49.0206	external 1 domain
626	E	N/A	N/A	17.29	0.29511	0.25006	0.31404	49.1173	external 1 domain
627	G	N/A	N/A	80.1	0.39491	0.33701	0.36511	51.8261	external 1 domain
628	H	N/A	N/A	9.69	0.29868	0.30332	0.3036	52.685	external 1 domain
629	F	N/A	N/A	64.98	0.41933	0.42039	0.39624	47.9294	external 1 domain
630	V	N/A	N/A	29.35	0.27732	0.34009	0.24634	46.7826	external 1 domain
631	E	N/A	N/A	37.06	0.31265	0.32713	0.29151	47.6786	external 1 domain
632	D	N/A	N/A	36.26	0.20699	0.21397	0.17369	50.9403	external 1 domain
633	L	N/A	N/A	34.44	0.23776	0.31464	0.23575	48.0979	external 1 domain
634	V	N/A	N/A	78.84	0.50085	0.65744	0.44018	43.8653	external 1 domain
635	T	N/A	N/A	15.49	0.32766	0.39034	0.29755	40.2152	external 1 domain
636	C	N/A	N/A	28.01	0.44213	0.59147	0.41011	41.7924	external 1 domain
637	R	N/A	N/A	99.47	0.64368	0.67535	0.55128	37.7154	external 1 domain
638	S	N/A	N/A	6.76	0.26175	0.24411	0.1863	40.8587	external 1 domain
639	K	N/A	N/A	29.18	0.21727	0.18939	0.14373	40.9383	external 1 domain
640	G	N/A	N/A	71.94	0.14481	0.12053	0.09872	36.529	external 1 domain
641	E	N/A	N/A	63.71	0.27605	0.28718	0.26316	39.0969	external 1 domain
642	S	N/A	N/A	14.51	0.27558	0.30399	0.26115	38.8175	external 1 domain
643	S	N/A	N/A	8.58	0.26178	0.31798	0.23047	43.0373	external 1 domain
644	L	N/A	N/A	29.79	0.27856	0.38011	0.25952	44.1282	external 1 domain
645	F	N/A	N/A	10.68	0.26263	0.3145	0.25211	46.0719	external 1 domain
646	S	N/A	N/A	16.98	0.27645	0.26475	0.27209	50.0071	external 1 domain
647	R	N/A	N/A	20.64	0.36832	0.36163	0.35517	52.1506	external 1 domain
648	D	N/A	N/A	32.49	0.38787	0.39779	0.3793	53.269	external 1 domain
649	Q	N/A	N/A	15.69	0.39823	0.41918	0.40056	50.9676	external 1 domain
650	V	N/A	N/A	72.17	0.60862	0.74598	0.54987	47.0359	external 1 domain
651	D	N/A	N/A	57.74	0.54152	0.61104	0.52863	48.3923	external 1 domain
652	Y	N/A	N/A	66.07	0.61744	0.7284	0.59269	45.8023	external 1 domain
653	M	N/A	N/A	78.55	0.66848	0.87912	0.62555	42.4458	external 1 domain
654	D	N/A	N/A	96.95	0.8067	0.856	0.70009	38.049	external 1 domain
655	V	N/A	N/A	91.91	0.71327	0.85743	0.60758	38.3916	external 1 domain
656	S	N/A	N/A	81.01	0.72789	0.74833	0.63448	35.2325	external 1 domain
657	T	T->I	13C Glucose	11.78	0.75646	0.77605	0.66298	31.7565	No
658	Q	N/A	N/A	13.86	0.56556	0.64542	0.51621	31.3346	No
659	Q	N/A	N/A	96.22	0.7238	0.70188	0.67833	33.194	No
660	V	N/A	N/A	44.57	0.62163	0.81274	0.55614	28.8599	No
661	V	N/A	N/A	85.31	0.68835	0.7647	0.57217	25.8971	No
662	S	N/A	N/A	88.27	0.74103	0.71199	0.64024	24.9983	No
663	V	N/A	N/A	79.21	0.70871	0.80953	0.58615	26.3556	No
664	G	G->S	Heat Shock	9.72	0.70694	0.68043	0.59009	22.1781	No
665	A	N/A	N/A	54.97	0.74105	0.70755	0.64971	22.3229	No
666	S	N/A	N/A	47.14	0.74587	0.70425	0.64953	26.1633	No
667	L	N/A	N/A	65.07	0.74446	0.85138	0.65354	24.5554	No
668	I	N/A	N/A	95.62	0.8847	0.92061	0.7464	21.2169	No
669	P	N/A	N/A	99.93	0.92605	0.94195	0.79439	24.2985	No
670	F	N/A	N/A	99.64	0.93234	0.95004	0.80894	24.8353	No
671	L	L->P	Glucose minimal media	98.85	0.92824	0.94136	0.76269	22.1732	No
672	E	E->K	Glucose minimal media	97.68	0.92624	0.90568	0.78633	25.9683	No
673	H	H->Y	Glucose minimal media	63.12	0.84663	0.78148	0.78512	24.5168	No
674	D	N/A	N/A	97.77	0.87072	0.83214	0.76059	19.5241	No
675	D	D->A	Antibiotics (salinamide_A)	98.02	0.90598	0.89792	0.77623	17.9947	No
676	A	N/A	N/A	79.63	0.86184	0.8318	0.71603	18.1648	No
677	N	N->H,N->K	Antibiotics (salinamide_A)	94.13	0.86564	0.88423	0.72795	14.6558	No
678	R	N/A	N/A	99.99	0.95554	0.95612	0.80478	11.1861	No
679	A	A->V	Acid conditions	98.97	0.95052	0.94761	0.77014	16.5234	No
680	L	N/A	N/A	99.72	0.93731	0.93029	0.75718	14.1266	No
681	M	N/A	N/A	99.84	0.95809	0.95325	0.83596	10.1766	No
682	G	N/A	N/A	99.75	0.96195	0.95296	0.79292	14.6994	No
683	A	N/A	N/A	51.87	0.8473	0.81557	0.74447	17.0603	No
684	N	N/A	N/A	99.26	0.94296	0.93299	0.82822	13.8622	No
685	M	N/A	N/A	98.62	0.94642	0.9321	0.84662	12.9683	No
686	Q	N/A	N/A	91.72	0.92254	0.90126	0.82154	18.8701	No
687	R	R->H	Antibiotics (rifampin)	97.22	0.92548	0.91758	0.78816	16.795	No
688	Q	N/A	N/A	100	0.96841	0.96045	0.84767	14.0338	No
689	A	N/A	N/A	98.32	0.93455	0.91986	0.76463	18.694	No
690	V	N/A	N/A	98.21	0.90875	0.93685	0.74224	20.0142	No
691	P	N/A	N/A	99.64	0.88162	0.91116	0.74998	24.1168	No
692	T	N/A	N/A	22.3	0.78017	0.82538	0.63723	24.5064	No
693	L	N/A	N/A	59.4	0.67232	0.84107	0.57668	29.0283	No
694	R	N/A	N/A	52.84	0.53304	0.60409	0.47123	30.463	No
695	A	N/A	N/A	32.41	0.58748	0.56364	0.53159	28.6746	No
696	D	N/A	N/A	24.98	0.51472	0.57653	0.4892	28.0218	No
697	K	N/A	N/A	27.9	0.61967	0.61961	0.52693	30.8627	No
698	P	N/A	N/A	97.13	0.79791	0.80086	0.69028	26.2486	No
699	L	N/A	N/A	52.66	0.61284	0.74093	0.54062	28.7918	No
700	V	N/A	N/A	95.58	0.8575	0.91131	0.70584	27.4283	No
701	G	N/A	N/A	96.51	0.83041	0.85474	0.67551	29.6	No
702	T	N/A	N/A	99.9	0.8886	0.94491	0.74943	28.9493	No
703	G	N/A	N/A	99.72	0.87244	0.89777	0.71111	31.9064	No
704	M	N/A	N/A	62.36	0.65017	0.81962	0.58823	29.9337	No
705	E	N/A	N/A	99.75	0.79882	0.85391	0.67741	29.7335	No
706	R	N/A	N/A	30.16	0.45653	0.49177	0.40088	35.4337	No
707	A	N/A	N/A	10.97	0.4194	0.49757	0.36445	32.982	No
708	V	N/A	N/A	45.87	0.57822	0.7188	0.48747	29.2492	No
709	A	N/A	N/A	95.01	0.55958	0.56171	0.46001	32.1725	No
710	V	N/A	N/A	25.21	0.46426	0.49239	0.39437	36.3556	No
711	D	N/A	N/A	95.97	0.65663	0.62817	0.54357	35.1475	No
712	S	N/A	N/A	83.3	0.6186	0.61393	0.51796	32.411	No
713	G	N/A	N/A	87.92	0.56124	0.52377	0.48847	33.6025	No
714	V	N/A	N/A	33.78	0.34858	0.41015	0.31856	31.5849	No
715	T	N/A	N/A	16.78	0.41722	0.59921	0.36536	35.8125	No
716	A	N/A	N/A	7.72	0.39072	0.52836	0.3445	39.0885	No
717	V	N/A	N/A	39.26	0.31566	0.41847	0.2714	41.4665	Rpb2, domain 6
718	A	N/A	N/A	84.33	0.52162	0.49992	0.43185	45.5421	Rpb2, domain 6
719	K	N/A	N/A	38.52	0.40927	0.36418	0.3676	46.685	Rpb2, domain 6
720	R	N/A	N/A	44.03	0.40131	0.34935	0.36135	53.471	Rpb2, domain 6
721	G	N/A	N/A	33.71	0.51415	0.44719	0.44412	52.0755	Rpb2, domain 6
722	G	N/A	N/A	99.66	0.7108	0.69866	0.58138	53.126	Rpb2, domain 6
723	V	N/A	N/A	50.28	0.46854	0.48814	0.41935	54.9314	Rpb2, domain 6
724	V	N/A	N/A	73.81	0.69426	0.7672	0.58302	50.3991	Rpb2, domain 6
725	Q	Q->R,Q->K	Heat Shock	11.98	0.51241	0.54555	0.44567	53.8442	Rpb2, domain 6
726	Y	N/A	N/A	39.22	0.47435	0.47653	0.45346	52.7825	Rpb2, domain 6
727	V	N/A	N/A	84.15	0.65739	0.73391	0.54931	46.9697	Rpb2, domain 6
728	D	N/A	N/A	70.65	0.57196	0.55354	0.51412	45.8441	Rpb2, domain 6
729	A	N/A	N/A	82.77	0.59886	0.54693	0.52434	41.4711	Rpb2, domain 6
730	S	N/A	N/A	21.7	0.43016	0.46306	0.39326	42.4199	Rpb2, domain 6
731	R	N/A	N/A	45.68	0.43671	0.45447	0.40908	47.4585	Rpb2, domain 6
732	I	N/A	N/A	79.06	0.63147	0.72467	0.55142	44.6521	Rpb2, domain 6
733	V	N/A	N/A	52.34	0.34819	0.4176	0.32105	50.4488	Rpb2, domain 6
734	I	N/A	N/A	44.9	0.51949	0.6534	0.47537	49.9873	Rpb2, domain 6
735	K	N/A	N/A	25.43	0.36706	0.39897	0.3359	56.3515	Rpb2, domain 6
736	V	N/A	N/A	41.49	0.26531	0.20942	0.24808	55.1638	Rpb2, domain 6
737	N	N/A	N/A	31.58	0.26761	0.25067	0.25886	59.0803	Rpb2, domain 6
738	E	N/A	N/A	45.57	0.23744	0.16179	0.20738	60.2604	Rpb2, domain 6
739	D	N/A	N/A	59.14	0.21779	0.1361	0.18235	63.7074	Rpb2, domain 6
740	E	N/A	N/A	57.11	0.21156	0.14774	0.14947	66.9798	Rpb2, domain 6
741	M	N/A	N/A	14.43	0.18797	0.13003	0.10189	63.7308	Rpb2, domain 6
742	Y	N/A	N/A	16.53	0.1697	0.12838	0.08584	66.0438	Rpb2, domain 6
743	P	N/A	N/A	28.06	0.14408	0.10939	0.06872	62.1929	Rpb2, domain 6
744	G	N/A	N/A	63.37	0.16819	0.11673	0.08671	62.3025	Rpb2, domain 6
745	E	E->G,E->A,E->V	Heat Shock	53.19	0.20077	0.143	0.14385	60.2689	Rpb2, domain 6
746	A	N/A	N/A	31.09	0.23988	0.1534	0.18347	59.7638	Rpb2, domain 6
747	G	G->C,G->A	Heat Shock	61.16	0.23361	0.14599	0.19647	56.8028	Rpb2, domain 6
748	I	N/A	N/A	21.54	0.31809	0.30548	0.27931	55.0255	Rpb2, domain 6
749	D	N/A	N/A	72.33	0.4048	0.36308	0.36895	50.5267	Rpb2, domain 6
750	I	N/A	N/A	44.77	0.39468	0.34863	0.37345	48.3366	Rpb2, domain 6
751	Y	N/A	N/A	96.8	0.65535	0.69249	0.58635	45.6889	Rpb2, domain 6
752	N	N/A	N/A	33.7	0.41639	0.44177	0.38927	42.9204	Rpb2, domain 6
753	L	N/A	N/A	78.83	0.67539	0.76529	0.56626	39.9524	Rpb2, domain 6
754	T	N/A	N/A	22.72	0.41587	0.49875	0.38179	35.4074	Rpb2, domain 6
755	K	N/A	N/A	95.82	0.65894	0.69322	0.56188	36.6999	Rpb2, domain 6
756	Y	N/A	N/A	35.95	0.65077	0.73843	0.62537	33.794	Rpb2, domain 6
757	T	N/A	N/A	26.49	0.47484	0.53786	0.42749	32.35	Rpb2, domain 6
758	R	R->C	Heat Shock	91.89	0.77249	0.8386	0.67979	28.3979	Rpb2, domain 6
759	S	N/A	N/A	86.67	0.71351	0.82638	0.6548	27.0842	Rpb2, domain 6
760	N	N->H	Heat Shock	99.1	0.80098	0.83672	0.70096	25.2509	Rpb2, domain 6
761	Q	N/A	N/A	74.65	0.71754	0.75163	0.64791	20.857	Rpb2, domain 6
762	N	N/A	N/A	38.19	0.61818	0.62374	0.5718	23.0252	Rpb2, domain 6
763	T	N/A	N/A	87.76	0.74678	0.7791	0.65489	24.3022	Rpb2, domain 6
764	C	N/A	N/A	66.13	0.61567	0.66234	0.59191	27.899	Rpb2, domain 6
765	I	N/A	N/A	53.19	0.55519	0.63756	0.53032	30.3135	Rpb2, domain 6
766	N	N/A	N/A	87.15	0.63763	0.69993	0.60468	32.0985	Rpb2, domain 6
767	Q	N/A	N/A	91.13	0.70692	0.73304	0.64726	35.3673	Rpb2, domain 6
768	M	N/A	N/A	5.23	0.55422	0.64416	0.52714	35.3064	Rpb2, domain 6
769	P	N/A	N/A	85.27	0.68662	0.70498	0.60344	40.4969	Rpb2, domain 6
770	C	N/A	N/A	9.46	0.52573	0.67591	0.44729	40.705	Rpb2, domain 6
771	V	N/A	N/A	91.69	0.56475	0.68275	0.46497	45.2442	Rpb2, domain 6
772	S	N/A	N/A	15.73	0.31102	0.34034	0.26175	47.3994	Rpb2, domain 6
773	L	N/A	N/A	14.25	0.31724	0.37286	0.27232	52.1636	Rpb2, domain 6
774	G	N/A	N/A	97.81	0.65183	0.67713	0.53257	52.6553	Rpb2, domain 6
775	E	N/A	N/A	22.37	0.49015	0.56191	0.46519	49.52	Rpb2, domain 6
776	P	N/A	N/A	10.92	0.44055	0.45541	0.40569	52.786	Rpb2, domain 6
777	V	N/A	N/A	79.75	0.69782	0.7847	0.58606	48.8011	Rpb2, domain 6
778	E	N/A	N/A	35.51	0.48317	0.45593	0.42761	49.002	Rpb2, domain 6
779	R	N/A	N/A	25.36	0.55845	0.56003	0.48208	50.2966	Rpb2, domain 6
780	G	N/A	N/A	86.29	0.74151	0.759	0.60289	44.1258	Rpb2, domain 6
781	D	N/A	N/A	54.36	0.60731	0.63361	0.55488	44.1416	Rpb2, domain 6
782	V	N/A	N/A	55.19	0.68246	0.80831	0.57151	40.1573	Rpb2, domain 6
783	L	N/A	N/A	55.18	0.75925	0.90415	0.64347	42.9824	Rpb2, domain 6
784	A	N/A	N/A	90.43	0.77979	0.841	0.63419	38.5469	Rpb2, domain 6
785	D	N/A	N/A	92.7	0.81043	0.86517	0.685	35.0187	Rpb2, domain 6
786	G	N/A	N/A	98.19	0.81249	0.81853	0.67345	31.8187	Rpb2, domain 6
787	P	N/A	N/A	79.44	0.7091	0.67493	0.62371	28.5082	Rpb2, domain 6
788	S	N/A	N/A	67.78	0.62591	0.64225	0.57813	26.9579	Rpb2, domain 6
789	T	N/A	N/A	73.73	0.62953	0.63474	0.5911	30.6682	Rpb2, domain 6
790	D	N/A	N/A	54.09	0.58281	0.60288	0.52499	32.1106	Rpb2, domain 6
791	L	N/A	N/A	29.72	0.49077	0.49771	0.45606	36.5467	Rpb2, domain 6
792	G	N/A	N/A	99.14	0.80006	0.80252	0.65233	35.0679	Rpb2, domain 6
793	E	N/A	N/A	91.34	0.73004	0.77192	0.607	32.3083	Rpb2, domain 6
794	L	N/A	N/A	74.28	0.81491	0.89742	0.65506	27.1829	Rpb2, domain 6
795	A	N/A	N/A	96.82	0.87997	0.89068	0.7112	26.8581	Rpb2, domain 6
796	L	N/A	N/A	96.68	0.83748	0.92449	0.69218	22.4024	Rpb2, domain 6
797	G	N/A	N/A	99.98	0.88229	0.93332	0.72479	22.1236	Rpb2, domain 6
798	Q	N/A	N/A	45.99	0.67069	0.7151	0.62117	24.2419	Rpb2, domain 6
799	N	N/A	N/A	99.68	0.82274	0.87175	0.71665	25.7854	Rpb2, domain 6
800	M	N/A	N/A	26.92	0.64261	0.84492	0.56456	23.24	Rpb2, domain 6
801	R	N/A	N/A	19.66	0.65476	0.7203	0.56098	27.6434	Rpb2, domain 6
802	V	N/A	N/A	73.73	0.76162	0.91268	0.64523	22.4106	Rpb2, domain 6
803	A	N/A	N/A	90.21	0.78543	0.81899	0.65636	23.366	Rpb2, domain 6
804	F	N/A	N/A	81.73	0.78758	0.86513	0.70708	20.4001	Rpb2, domain 6
805	M	N/A	N/A	93.63	0.75832	0.82447	0.68207	22.6023	Rpb2, domain 6
806	P	P->L	Heat Shock	64.84	0.72578	0.71291	0.66107	20.2724	Rpb2, domain 6
807	W	N/A	N/A	97.41	0.81396	0.86376	0.7598	21.9511	Rpb2, domain 6
808	N	N/A	N/A	45.41	0.61457	0.58752	0.57528	21.5612	Rpb2, domain 6
809	G	N/A	N/A	97.94	0.86147	0.87373	0.73812	17.365	Rpb2, domain 6
810	Y	N/A	N/A	79.38	0.79947	0.83891	0.71552	17.8178	Rpb2, domain 6
811	N	N/A	N/A	98.73	0.88493	0.89155	0.77395	15.4385	Rpb2, domain 6
812	F	N/A	N/A	49.85	0.84395	0.94401	0.7832	12.9314	Rpb2, domain 6
813	E	N/A	N/A	99.91	0.92607	0.95008	0.79548	9.04384	Rpb2, domain 6
814	D	D->E	Resource exhaustion	100	0.91296	0.96419	0.78997	7.57696	Rpb2, domain 6
815	S	N/A	N/A	41.47	0.80533	0.84973	0.69728	11.1079	Rpb2, domain 6
816	I	N/A	N/A	83.98	0.83584	0.96838	0.71553	13.766	Rpb2, domain 6
817	L	N/A	N/A	50.77	0.70577	0.94571	0.61156	17.7359	Rpb2, domain 6
818	V	N/A	N/A	14.62	0.67155	0.9315	0.60807	20.0946	Rpb2, domain 6
819	S	N/A	N/A	91.61	0.80203	0.94894	0.68997	24.0619	Rpb2, domain 6
820	E	N/A	N/A	80.88	0.71304	0.85369	0.61368	26.557	Rpb2, domain 6
821	R	N/A	N/A	80.98	0.67202	0.81953	0.60452	29.9777	Rpb2, domain 6
822	V	N/A	N/A	35.09	0.66396	0.8684	0.57289	23.3924	Rpb2, domain 6
823	V	N/A	N/A	86.35	0.64414	0.82265	0.55978	25.4964	Rpb2, domain 6
824	Q	N/A	N/A	25.93	0.55571	0.65269	0.52471	29.6341	Rpb2, domain 6
825	E	N/A	N/A	49.55	0.59501	0.70124	0.56963	29.5146	Rpb2, domain 6
826	D	N/A	N/A	98.65	0.76312	0.80973	0.66944	28.5194	Rpb2, domain 6
827	R	N/A	N/A	30.15	0.55683	0.6978	0.51023	26.3413	Rpb2, domain 6
828	F	N/A	N/A	41.74	0.71816	0.8187	0.67651	21.7457	Rpb2, domain 6
829	T	N/A	N/A	91.72	0.82088	0.90117	0.71327	25.4948	Rpb2, domain 6
830	T	N/A	N/A	19.56	0.84438	0.93536	0.72953	22.9242	Rpb2, domain 6
831	I	N/A	N/A	84.14	0.82042	0.92864	0.71306	27.3277	Rpb2, domain 6
832	H	N/A	N/A	97.27	0.87027	0.90105	0.76624	23.5114	Rpb2, domain 6
833	I	N/A	N/A	89.85	0.81646	0.89354	0.69644	27.8942	Rpb2, domain 6
834	Q	N/A	N/A	18.9	0.65668	0.6648	0.59313	26.4166	Rpb2, domain 6
835	E	N/A	N/A	91.63	0.71468	0.74785	0.61443	29.8828	Rpb2, domain 6
836	L	N/A	N/A	28.32	0.55089	0.63205	0.53915	30.8074	Rpb2, domain 6
837	A	N/A	N/A	6.09	0.59113	0.6435	0.5186	33.499	Rpb2, domain 6
838	C	N/A	N/A	26.59	0.54222	0.75743	0.49471	37.2628	Rpb2, domain 6
839	V	N/A	N/A	24.67	0.55476	0.66365	0.5019	38.881	Rpb2, domain 6
840	S	N/A	N/A	10.16	0.65591	0.78966	0.55642	42.9995	Rpb2, domain 6
841	R	N/A	N/A	98.16	0.77232	0.81407	0.65524	41.0457	Rpb2, domain 6
842	D	N/A	N/A	86.88	0.69308	0.77485	0.6119	47.486	Rpb2, domain 6
843	T	N/A	N/A	97.46	0.79693	0.7721	0.66898	48.0349	Rpb2, domain 6
844	K	N/A	N/A	97.86	0.81622	0.80046	0.68072	49.2104	Rpb2, domain 6
845	L	N/A	N/A	92.95	0.6971	0.62612	0.59303	52.7052	Rpb2, domain 6
846	G	N/A	N/A	99.48	0.84671	0.80766	0.68348	51.685	Rpb2, domain 6
847	P	N/A	N/A	61.53	0.59885	0.55417	0.49824	51.0001	Rpb2, domain 6
848	E	N/A	N/A	99.16	0.84122	0.83515	0.69633	46.3838	Rpb2, domain 6
849	E	N/A	N/A	91.29	0.77507	0.75267	0.63198	49.8319	Rpb2, domain 6
850	I	N/A	N/A	85.66	0.76157	0.81833	0.62932	45.5294	Rpb2, domain 6
851	T	N/A	N/A	96.83	0.88401	0.91778	0.73981	48.8884	Rpb2, domain 6
852	A	N/A	N/A	21.58	0.80174	0.79629	0.66796	48.1145	Rpb2, domain 6
853	D	N/A	N/A	82.53	0.76914	0.83079	0.6617	50.5411	Rpb2, domain 6
854	I	N/A	N/A	93.96	0.73086	0.78989	0.60639	45.6813	Rpb2, domain 6
855	P	N/A	N/A	95.64	0.75516	0.75186	0.64673	48.7521	Rpb2, domain 6
856	N	N/A	N/A	96.96	0.69298	0.69135	0.59845	46.284	Rpb2, domain 6
857	V	N/A	N/A	84.75	0.52997	0.67737	0.45431	44.8811	Rpb2, domain 6
858	G	N/A	N/A	52.2	0.53543	0.50533	0.46906	45.1468	Rpb2, domain 6
859	E	N/A	N/A	85.7	0.67974	0.73055	0.57164	48.2417	Rpb2, domain 6
860	A	N/A	N/A	15.58	0.51573	0.56024	0.44535	43.6413	Rpb2, domain 6
861	A	N/A	N/A	65.87	0.48554	0.48081	0.41066	42.6429	Rpb2, domain 6
862	L	N/A	N/A	86.29	0.63616	0.64743	0.51157	46.3092	Rpb2, domain 6
863	S	N/A	N/A	16.49	0.55174	0.54026	0.48302	46.0084	Rpb2, domain 6
864	K	N/A	N/A	19.83	0.57868	0.49885	0.54442	42.9486	Rpb2, domain 6
865	L	N/A	N/A	99.18	0.79145	0.78327	0.6417	43.5882	Rpb2, domain 6
866	D	D->G	Heat Shock	98.28	0.80334	0.7754	0.68106	47.2105	Rpb2, domain 6
867	E	N/A	N/A	86.91	0.7417	0.75301	0.62043	51.6647	Rpb2, domain 6
868	S	N/A	N/A	27.91	0.61243	0.62443	0.52653	48.0289	Rpb2, domain 6
869	G	N/A	N/A	99.98	0.84082	0.87123	0.69555	45.095	Rpb2, domain 6
870	I	N/A	N/A	89.44	0.7711	0.86888	0.6578	43.2798	Rpb2, domain 6
871	V	N/A	N/A	56.11	0.7497	0.88919	0.65737	40.5409	Rpb2, domain 6
872	Y	N/A	N/A	38.89	0.67295	0.73634	0.60929	45.103	Rpb2, domain 6
873	I	N/A	N/A	77.87	0.76414	0.86513	0.65871	40.9221	Rpb2, domain 6
874	G	N/A	N/A	99.93	0.85601	0.88185	0.70776	39.3488	Rpb2, domain 6
875	A	N/A	N/A	94.31	0.71582	0.69554	0.6164	38.892	Rpb2, domain 6
876	E	N/A	N/A	86.48	0.65554	0.6168	0.57265	37.083	Rpb2, domain 6
877	V	N/A	N/A	95.06	0.80297	0.80132	0.65887	35.5157	Rpb2, domain 6
878	T	N/A	N/A	8.51	0.5228	0.47385	0.46926	34.0711	Rpb2, domain 6
879	G	N/A	N/A	11.79	0.59441	0.57438	0.52234	32.2902	Rpb2, domain 6
880	G	N/A	N/A	95.01	0.78648	0.75679	0.64191	35.186	Rpb2, domain 6
881	D	N/A	N/A	97.8	0.78713	0.75334	0.69626	36.9602	Rpb2, domain 6
882	I	N/A	N/A	86.72	0.85619	0.90311	0.7035	39.8253	Rpb2, domain 6
883	L	N/A	N/A	96.77	0.92448	0.9492	0.73933	35.6113	Rpb2, domain 6
884	V	N/A	N/A	92.3	0.89881	0.95962	0.73888	38.8779	Rpb2, domain 6
885	G	N/A	N/A	99.63	0.9187	0.97071	0.74485	42.7724	Rpb2, domain 6
886	K	N/A	N/A	98.15	0.8838	0.93472	0.74111	41.5162	Rpb2, domain 6
887	V	N/A	N/A	77.89	0.77731	0.92873	0.67043	46.4604	Rpb2, domain 6
888	T	N/A	N/A	93.88	0.8242	0.91817	0.71615	45.0447	Rpb2, domain 6
889	P	N/A	N/A	99.35	0.87719	0.89227	0.75014	48.8325	Rpb2, domain 6
890	K	N/A	N/A	99.02	0.84718	0.89393	0.72149	50.0536	Rpb2, domain 6
891	G	N/A	N/A	96.15	0.77657	0.74225	0.6441	51.6805	Rpb2, domain 6
892	E	N/A	N/A	84.43	0.73833	0.70899	0.6252	55.718	Rpb2, domain 6
893	T	N/A	N/A	68.44	0.62509	0.64068	0.54517	52.2997	Rpb2, domain 6
894	Q	N/A	N/A	29.86	0.5665	0.51704	0.52725	49.5244	Rpb2, domain 6
895	L	N/A	N/A	74.71	0.64355	0.65101	0.55907	54.8277	Rpb2, domain 6
896	T	N/A	N/A	77.78	0.72554	0.77601	0.63845	56.1742	Rpb2, domain 6
897	P	N/A	N/A	71.83	0.74065	0.69656	0.66318	60.4244	Rpb2, domain 6
898	E	N/A	N/A	99.74	0.87346	0.88379	0.73732	60.2863	Rpb2, domain 6
899	E	N/A	N/A	97.27	0.86671	0.88352	0.72667	57.0551	Rpb2, domain 6
900	K	N/A	N/A	54.83	0.81076	0.89824	0.72163	59.6637	Rpb2, domain 6
901	L	N/A	N/A	99.57	0.91387	0.9297	0.73388	65.2267	Rpb2, domain 6
902	L	N/A	N/A	98.77	0.89726	0.93523	0.71927	61.042	Rpb2, domain 6
903	R	N/A	N/A	78.18	0.80251	0.78963	0.68627	59.634	Rpb2, domain 6
904	A	N/A	N/A	95.93	0.88277	0.8702	0.70861	64.6763	Rpb2, domain 6
905	I	N/A	N/A	98.94	0.8862	0.92333	0.72373	66.714	Rpb2, domain 6
906	F	N/A	N/A	99.24	0.89087	0.89456	0.75544	64.2355	Rpb2, domain 6
907	G	N/A	N/A	97.41	0.88483	0.87468	0.70893	62.3609	Rpb2, domain 6
908	E	N/A	N/A	86.39	0.76653	0.80993	0.65214	59.2496	Rpb2, domain 6
909	K	N/A	N/A	98.8	0.81425	0.80866	0.69121	56.2271	Rpb2, domain 6
910	A	N/A	N/A	87.66	0.71065	0.66164	0.6033	57.5151	Rpb2, domain 6
911	S	N/A	N/A	36.39	0.57598	0.5175	0.51689	55.2758	Rpb2, domain 6
912	D	N/A	N/A	54.96	0.62103	0.60863	0.60424	53.8186	Rpb2, domain 6
913	V	N/A	N/A	98	0.70934	0.68149	0.63411	50.4788	Rpb2, domain 6
914	K	N/A	N/A	42.29	0.65653	0.69173	0.62007	45.8789	Rpb2, domain 6
915	D	N/A	N/A	97.1	0.77491	0.75961	0.70399	43.8314	Rpb2, domain 6
916	S	N/A	N/A	18.41	0.65731	0.67947	0.60661	41.5047	Rpb2, domain 6
917	S	N/A	N/A	99.77	0.83221	0.8752	0.72825	39.963	Rpb2, domain 6
918	L	N/A	N/A	94.69	0.81348	0.86201	0.67702	35.2384	Rpb2, domain 6
919	R	N/A	N/A	69.04	0.63486	0.65766	0.6074	36.5866	Rpb2, domain 6
920	V	N/A	N/A	76.98	0.66546	0.85107	0.61341	31.9014	Rpb2, domain 6
921	P	N/A	N/A	87.41	0.70185	0.69882	0.61022	28.2734	Rpb2, domain 6
922	N	N/A	N/A	14.67	0.49678	0.45193	0.49542	28.4191	Rpb2, domain 6
923	G	N/A	N/A	86.67	0.68306	0.64634	0.58456	26.1794	Rpb2, domain 6
924	V	N/A	N/A	18.3	0.45288	0.43963	0.38795	25.9704	Rpb2, domain 6
925	S	N/A	N/A	25.47	0.46976	0.41111	0.41379	29.2597	Rpb2, domain 6
926	G	N/A	N/A	99.93	0.77313	0.77858	0.63574	30.8217	Rpb2, domain 6
927	T	N/A	N/A	48.32	0.56629	0.53847	0.51715	33.6407	Rpb2, domain 6
928	V	N/A	N/A	82.67	0.74337	0.80759	0.63006	36.2051	Rpb2, domain 6
929	I	N/A	N/A	55.6	0.64402	0.76125	0.56788	33.8011	Rpb2, domain 6
930	D	N/A	N/A	67.72	0.61456	0.62123	0.53507	36.4757	Rpb2, domain 6
931	V	N/A	N/A	81.29	0.67436	0.78243	0.57733	39.7414	Rpb2, domain 6
932	Q	N/A	N/A	30.64	0.59534	0.66879	0.55346	39.0684	Rpb2, domain 6
933	V	N/A	N/A	68.06	0.59473	0.70285	0.52965	44.2241	Rpb2, domain 6
934	F	N/A	N/A	93.04	0.66112	0.6833	0.58717	43.2391	Rpb2, domain 6
935	T	N/A	N/A	52.72	0.51279	0.59502	0.47511	49.0841	Rpb2, domain 6
936	R	N/A	N/A	95.06	0.57624	0.63058	0.50908	50.0241	Rpb2, domain 6
937	D	N/A	N/A	31.44	0.38145	0.33281	0.36244	54.1136	Rpb2, domain 6
938	G	N/A	N/A	77.68	0.32921	0.2778	0.28233	54.1383	Rpb2, domain 6
939	V	N/A	N/A	52.53	0.28467	0.22505	0.24532	51.9801	Rpb2, domain 6
940	E	N/A	N/A	61.68	0.26041	0.2073	0.229	56.0202	Rpb2, domain 6
941	K	N/A	N/A	73.33	0.27647	0.21084	0.24947	54.0414	Rpb2, domain 6
942	D	N/A	N/A	87.69	0.24993	0.19948	0.23153	53.0874	Rpb2, domain 6
943	K	N/A	N/A	48.25	0.23752	0.17219	0.20875	54.0683	Rpb2, domain 6
944	R	N/A	N/A	91.42	0.23484	0.17353	0.22145	47.1636	Rpb2, domain 6
945	A	N/A	N/A	82.6	0.20209	0.14572	0.15604	51.2114	Rpb2, domain 6
946	L	N/A	N/A	48	0.19938	0.17002	0.14608	55.3021	Rpb2, domain 6
947	E	N/A	N/A	28.8	0.22118	0.15597	0.16684	52.5154	Rpb2, domain 6
948	I	I->S	Heat Shock	82.75	0.24739	0.20499	0.20878	48.6604	Rpb2, domain 6
949	E	N/A	N/A	74.83	0.2451	0.16779	0.21087	54.0421	Rpb2, domain 6
950	E	N/A	N/A	32.5	0.24642	0.18058	0.21875	56.2448	Rpb2, domain 6
951	M	N/A	N/A	25.82	0.23933	0.17789	0.19955	51.5893	Rpb2, domain 6
952	Q	N/A	N/A	37.83	0.25895	0.19267	0.22717	51.1843	Rpb2, domain 6
953	L	N/A	N/A	55.82	0.25339	0.20453	0.21103	56.9377	Rpb2, domain 6
954	K	N/A	N/A	35.44	0.23655	0.17817	0.1816	57.0028	Rpb2, domain 6
955	Q	N/A	N/A	18.81	0.25296	0.18719	0.20328	52.5856	Rpb2, domain 6
956	A	N/A	N/A	24.11	0.27009	0.23076	0.21732	55.8969	Rpb2, domain 6
957	K	N/A	N/A	34.16	0.23222	0.17066	0.17594	61.4186	Rpb2, domain 6
958	K	K->R	Heat Shock	68.39	0.25069	0.18318	0.20457	57.2894	Rpb2, domain 6
959	D	N/A	N/A	84.56	0.25464	0.20358	0.22142	55.9285	Rpb2, domain 6
960	L	L->P	Heat Shock	59.54	0.23993	0.1784	0.21417	61.5014	Rpb2, domain 6
961	S	N/A	N/A	10.31	0.23773	0.16521	0.20814	61.6678	Rpb2, domain 6
962	E	N/A	N/A	41.17	0.26202	0.19735	0.22247	58.2898	Rpb2, domain 6
963	E	N/A	N/A	63.87	0.24815	0.17878	0.22037	59.353	Rpb2, domain 6
964	L	N/A	N/A	45.81	0.25675	0.2022	0.1996	64.5725	Rpb2, domain 6
965	Q	Q->P	Heat Shock	15.88	0.24785	0.18555	0.18532	63.6503	Rpb2, domain 6
966	I	I->S,I->N	Heat Shock	81.47	0.24841	0.2077	0.20542	61.1147	Rpb2, domain 6
967	L	L->P	Heat Shock	54.95	0.27471	0.23215	0.21757	65.2663	Rpb2, domain 6
968	E	N/A	N/A	60.82	0.24443	0.19111	0.19033	68.558	Rpb2, domain 6
969	A	N/A	N/A	22.52	0.23358	0.16418	0.17216	66.9941	Rpb2, domain 6
970	G	N/A	N/A	30.54	0.22575	0.15761	0.15029	66.6735	Rpb2, domain 6
971	L	N/A	N/A	23.44	0.22363	0.15551	0.15647	68.7912	Rpb2, domain 6
972	F	N/A	N/A	45.65	0.22478	0.17475	0.16642	72.5328	Rpb2, domain 6
973	S	N/A	N/A	19.3	0.22627	0.16799	0.15377	70.4956	Rpb2, domain 6
974	R	N/A	N/A	80.45	0.26103	0.21794	0.22377	72.2006	Rpb2, domain 6
975	I	N/A	N/A	26.39	0.26483	0.24738	0.22208	75.3238	Rpb2, domain 6
976	R	N/A	N/A	32.88	0.23999	0.18081	0.16876	76.5595	Rpb2, domain 6
977	A	N/A	N/A	18.1	0.24329	0.19746	0.18251	76.2169	Rpb2, domain 6
978	V	N/A	N/A	22.5	0.24812	0.22268	0.19254	78.1431	Rpb2, domain 6
979	L	N/A	N/A	78.56	0.2834	0.23627	0.22737	81.5386	Rpb2, domain 6
980	V	N/A	N/A	47.49	0.2354	0.20008	0.15809	81.4451	Rpb2, domain 6
981	A	N/A	N/A	28.22	0.26774	0.19769	0.21805	82.3624	Rpb2, domain 6
982	G	N/A	N/A	62.87	0.24815	0.17661	0.19164	86.4503	Rpb2, domain 6
983	G	N/A	N/A	76.72	0.23555	0.16163	0.16601	86.3026	Rpb2, domain 6
984	V	N/A	N/A	25.83	0.24215	0.20564	0.17538	86.1666	Rpb2, domain 6
985	E	N/A	N/A	21.91	0.22038	0.16142	0.13936	85.3261	Rpb2, domain 6
986	A	N/A	N/A	27.8	0.22683	0.15564	0.15236	83.1211	Rpb2, domain 6
987	E	N/A	N/A	39.65	0.23549	0.17056	0.19385	85.033	Rpb2, domain 6
988	K	N/A	N/A	37.64	0.20977	0.15261	0.15081	87.3198	Rpb2, domain 6
989	L	N/A	N/A	73.7	0.25311	0.20699	0.20845	80.9121	Rpb2, domain 6
990	D	N/A	N/A	46.43	0.1839	0.14591	0.11526	79.9602	Rpb2, domain 6
991	K	N/A	N/A	26.31	0.16563	0.13024	0.09968	84.1481	Rpb2, domain 6
992	L	N/A	N/A	58	0.13905	0.12096	0.08102	82.4082	Rpb2, domain 6
993	P	N/A	N/A	36.03	0.18575	0.14306	0.10988	79.9236	Rpb2, domain 6
994	R	N/A	N/A	46.32	0.17694	0.1395	0.08807	74.6038	Rpb2, domain 6
995	D	N/A	N/A	21.91	0.2009	0.14432	0.11494	77.5594	Rpb2, domain 6
996	R	N/A	N/A	13.37	0.20254	0.15197	0.11709	82.7668	Rpb2, domain 6
997	W	N/A	N/A	77.78	0.22771	0.17218	0.1794	78.2741	Rpb2, domain 6
998	L	N/A	N/A	31.45	0.2192	0.17186	0.15452	78.3573	Rpb2, domain 6
999	E	N/A	N/A	29.9	0.21256	0.15625	0.15184	83.6575	Rpb2, domain 6
1000	L	N/A	N/A	37.34	0.19872	0.15847	0.13489	84.9558	Rpb2, domain 6
1001	G	N/A	N/A	17.93	0.19787	0.14402	0.12628	85.9756	Rpb2, domain 6
1002	L	N/A	N/A	38.11	0.15183	0.12506	0.09619	85.5644	Rpb2, domain 6
1003	T	N/A	N/A	22.03	0.15118	0.11841	0.08894	89.8497	Rpb2, domain 6
1004	D	N/A	N/A	72.84	0.21823	0.15038	0.18737	90.3142	Rpb2, domain 6
1005	E	N/A	N/A	54.68	0.21442	0.14137	0.17757	86.3383	Rpb2, domain 6
1006	E	N/A	N/A	29.41	0.21897	0.14675	0.17394	83.5545	Rpb2, domain 6
1007	K	N/A	N/A	24.11	0.20973	0.16035	0.14624	82.4749	Rpb2, domain 6
1008	Q	N/A	N/A	31.7	0.24023	0.18507	0.20344	83.6716	Rpb2, domain 6
1009	N	N/A	N/A	26.13	0.22772	0.16776	0.16511	81.3413	Rpb2, domain 6
1010	Q	N/A	N/A	42.54	0.2307	0.17308	0.17238	77.8553	Rpb2, domain 6
1011	L	N/A	N/A	65.91	0.25296	0.21241	0.21283	79.0396	Rpb2, domain 6
1012	E	N/A	N/A	71.66	0.23761	0.1851	0.18016	79.5372	Rpb2, domain 6
1013	Q	N/A	N/A	35.57	0.21973	0.1652	0.16808	75.5095	Rpb2, domain 6
1014	L	L->P	Heat Shock	48.22	0.24442	0.2296	0.2	73.3371	Rpb2, domain 6
1015	A	N/A	N/A	26.42	0.21322	0.15573	0.15224	75.7053	Rpb2, domain 6
1016	E	N/A	N/A	33.66	0.21175	0.14868	0.15553	74.8041	Rpb2, domain 6
1017	Q	N/A	N/A	48.39	0.2057	0.14601	0.15757	70.3371	Rpb2, domain 6
1018	Y	N/A	N/A	48.9	0.22847	0.17328	0.20694	70.7675	Rpb2, domain 6
1019	D	N/A	N/A	38.92	0.2274	0.15504	0.16487	72.2266	Rpb2, domain 6
1020	E	N/A	N/A	43.22	0.24147	0.16973	0.18819	68.9974	Rpb2, domain 6
1021	L	N/A	N/A	27.7	0.23607	0.16543	0.18906	65.5475	Rpb2, domain 6
1022	K	N/A	N/A	38.69	0.23677	0.17535	0.17796	68.322	Rpb2, domain 6
1023	H	N/A	N/A	18.92	0.23934	0.16749	0.19299	68.1045	Rpb2, domain 6
1024	E	N/A	N/A	36.81	0.22395	0.16218	0.15979	64.0993	Rpb2, domain 6
1025	F	N/A	N/A	41.33	0.254	0.21461	0.20526	61.6237	Rpb2, domain 6
1026	E	N/A	N/A	33.46	0.23252	0.17973	0.18865	65.4351	Rpb2, domain 6
1027	K	N/A	N/A	27.13	0.23252	0.16942	0.17591	63.981	Rpb2, domain 6
1028	K	N/A	N/A	45.91	0.24707	0.18703	0.2023	57.7186	Rpb2, domain 6
1029	L	N/A	N/A	25.65	0.25819	0.21959	0.24237	59.7471	Rpb2, domain 6
1030	E	N/A	N/A	56.18	0.26251	0.21659	0.2266	62.2064	Rpb2, domain 6
1031	A	N/A	N/A	16.17	0.25688	0.20198	0.21625	57.9347	Rpb2, domain 6
1032	K	N/A	N/A	79.55	0.28222	0.23684	0.26633	55.0887	Rpb2, domain 6
1033	R	N/A	N/A	42.26	0.25943	0.22848	0.22169	60.4907	Rpb2, domain 6
1034	R	N/A	N/A	36.08	0.24203	0.16589	0.19325	59.7851	Rpb2, domain 6
1035	K	N/A	N/A	81.97	0.25365	0.20247	0.22598	53.0158	Rpb2, domain 6
1036	I	N/A	N/A	42.53	0.29948	0.26922	0.26646	53.248	Rpb2, domain 6
1037	T	N/A	N/A	39.85	0.29853	0.22408	0.26666	56.7454	Rpb2, domain 6
1038	Q	N/A	N/A	30.83	0.28421	0.24095	0.28131	55.6963	Rpb2, domain 6
1039	G	N/A	N/A	89.78	0.48049	0.40473	0.41933	52.9537	Rpb2, domain 6
1040	D	N/A	N/A	96.22	0.47652	0.41143	0.4299	50.62	Rpb2, domain 6
1041	D	N/A	N/A	34.56	0.50386	0.4862	0.44702	46.1483	Rpb2, domain 6
1042	L	N/A	N/A	95.62	0.64461	0.62363	0.52298	46.3938	Rpb2, domain 6
1043	A	N/A	N/A	24.68	0.49869	0.4283	0.43042	41.6282	Rpb2, domain 6
1044	P	N/A	N/A	71.19	0.53571	0.48257	0.47151	40.3044	Rpb2, domain 6
1045	G	N/A	N/A	98.71	0.65553	0.61668	0.53564	41.4083	Rpb2, domain 6
1046	V	N/A	N/A	89.1	0.63548	0.69947	0.53439	44.685	Rpb2, domain 6
1047	L	N/A	N/A	30.7	0.50939	0.58946	0.45541	46.9029	Rpb2, domain 6
1048	K	N/A	N/A	52.14	0.60529	0.60737	0.55782	45.6801	Rpb2, domain 6
1049	I	N/A	N/A	17.49	0.53315	0.69285	0.47771	39.7415	Rpb2, domain 6
1050	V	N/A	N/A	85.88	0.67697	0.82386	0.59112	39.9395	Rpb2, domain 6
1051	K	N/A	N/A	54.23	0.65639	0.78685	0.59696	35.7766	Rpb2, domain 6
1052	V	N/A	N/A	92.96	0.73052	0.90762	0.63355	35.3752	Rpb2, domain 6
1053	Y	N/A	N/A	77.11	0.6664	0.79352	0.60696	32.7873	Rpb2, domain 6
1054	L	N/A	N/A	26.15	0.68187	0.88402	0.60911	30.0762	Rpb2, domain 6
1055	A	N/A	N/A	90.46	0.77302	0.88768	0.65219	29.6373	Rpb2, domain 6
1056	V	N/A	N/A	33.02	0.57932	0.68808	0.53902	26.5114	Rpb2, domain 6
1057	K	N/A	N/A	89.95	0.7327	0.81277	0.62255	28.478	Rpb2, domain 6
1058	R	N/A	N/A	97.51	0.76629	0.81931	0.65777	22.0749	Rpb2, domain 6
1059	R	N/A	N/A	22.66	0.68878	0.74064	0.59937	25.3456	Rpb2, domain 6
1060	I	N/A	N/A	71.8	0.70319	0.85445	0.60734	20.0381	Rpb2, domain 6
1061	Q	N/A	N/A	55.02	0.60833	0.66616	0.55521	19.9728	Rpb2, domain 6
1062	P	N/A	N/A	37.44	0.67403	0.67678	0.58597	17.0172	Rpb2, domain 6
1063	G	N/A	N/A	99.98	0.85634	0.89412	0.71663	12.8533	Rpb2, domain 6
1064	D	N/A	N/A	99.96	0.87197	0.881	0.75248	14.1604	Rpb2, domain 6
1065	K	N/A	N/A	100	0.91828	0.92007	0.77903	10.8993	Rpb2, domain 6
1066	M	N/A	N/A	79.96	0.86836	0.96046	0.76336	14.2075	Rpb2, domain 6
1067	A	N/A	N/A	91.58	0.90649	0.89474	0.76837	13.1289	Rpb2, domain 6
1068	G	N/A	N/A	99.49	0.9468	0.94995	0.78575	15.9045	Rpb2, domain 6
1069	R	N/A	N/A	99.84	0.95167	0.9587	0.81949	20.5687	Rpb2, domain 6
1070	H	N/A	N/A	99.8	0.96614	0.95864	0.85135	17.8578	Rpb2, domain 6
1071	G	N/A	N/A	99.95	0.97766	0.96982	0.80732	12.6272	Rpb2, domain 6
1072	N	N/A	N/A	99.86	0.95726	0.96182	0.83075	12.5477	Rpb2, domain 6
1073	K	N/A	N/A	99.96	0.94381	0.96813	0.80969	8.10429	Rpb2, domain 6
1074	G	N/A	N/A	99.78	0.92664	0.94156	0.76525	9.04817	Rpb2, domain 6
1075	V	N/A	N/A	84.79	0.80046	0.89317	0.69896	9.29694	Rpb2, domain 6
1076	I	N/A	N/A	50.77	0.78837	0.91544	0.69965	14.7414	Rpb2, domain 6
1077	S	N/A	N/A	82.36	0.77565	0.80847	0.66852	14.4598	Rpb2, domain 6
1078	K	K->R	Heat Shock	40.06	0.62541	0.71707	0.58266	20.0765	Rpb2, domain 6
1079	I	N/A	N/A	81.33	0.72096	0.84114	0.64557	21.7227	Rpb2, domain 6
1080	N	N/A	N/A	10.23	0.62503	0.78072	0.55472	22.2737	Rpb2, domain 6
1081	P	P->L	Heat Shock	90.71	0.73316	0.72802	0.65356	26.6307	Rpb2, domain 6
1082	I	N/A	N/A	17.65	0.58787	0.63056	0.53668	29.0325	Rpb2, domain 6
1083	E	N/A	N/A	95.99	0.77186	0.75818	0.67297	30.5313	Rpb2, domain 6
1084	D	N/A	N/A	99.21	0.85838	0.87546	0.76284	27.4889	Rpb2, domain 6
1085	M	N/A	N/A	99.44	0.84274	0.86857	0.77687	24.5193	Rpb2, domain 6
1086	P	N/A	N/A	99.96	0.86201	0.85832	0.78007	26.8749	Rpb2, domain 6
1087	Y	N/A	N/A	43.35	0.73476	0.84766	0.72897	32.0062	Rpb2, domain 6
1088	D	N/A	N/A	18.6	0.71853	0.7205	0.65856	32.3112	Rpb2, domain 6
1089	E	N/A	N/A	36.06	0.6429	0.5434	0.60933	36.6171	Rpb2, domain 6
1090	N	N/A	N/A	18.33	0.7695	0.73663	0.68997	37.4861	Rpb2, domain 6
1091	G	N/A	N/A	99.99	0.83573	0.82006	0.69838	34.8179	Rpb2, domain 6
1092	T	N/A	N/A	73.72	0.71028	0.69496	0.63241	32.2715	Rpb2, domain 6
1093	P	N/A	N/A	85.83	0.79979	0.80516	0.6885	29.9775	Rpb2, domain 6
1094	V	N/A	N/A	75.55	0.75608	0.91533	0.63695	25.0746	Rpb2, domain 6
1095	D	N/A	N/A	92.52	0.75989	0.86773	0.67704	24.26	Rpb2, domain 6
1096	I	N/A	N/A	80.63	0.77665	0.92853	0.66487	19.5813	Rpb2, domain 6
1097	V	N/A	N/A	57.89	0.72697	0.95288	0.64976	19.7139	Rpb2, domain 6
1098	L	N/A	N/A	98.64	0.85173	0.92605	0.69374	16.5953	Rpb2, domain 6
1099	N	N/A	N/A	93.77	0.84689	0.92894	0.72664	14.9728	Rpb2, domain 6
1100	P	P->Q	Glucose minimal media	92.31	0.88012	0.90627	0.74908	18.7663	Rpb2, domain 6
1101	L	N/A	N/A	84.98	0.837	0.85098	0.67458	16.5991	Rpb2, domain 6
1102	G	N/A	N/A	98.72	0.89952	0.88224	0.73245	13.9278	Rpb2, domain 6
1103	V	N/A	N/A	96.79	0.90494	0.90846	0.73996	17.6119	Rpb2, domain 6
1104	P	N/A	N/A	97.63	0.89151	0.86736	0.75195	17.877	Rpb2, domain 6
1105	S	N/A	N/A	87.85	0.89958	0.85985	0.75716	14.1704	Rpb2, domain 6
1106	R	N/A	N/A	99.96	0.92714	0.94023	0.80308	11.301	Rpb2, domain 6
1107	M	N/A	N/A	99.98	0.93186	0.94153	0.83372	17.3289	Rpb2, domain 6
1108	N	N/A	N/A	99.99	0.9402	0.95232	0.82771	16.6006	Rpb2, domain 6
1109	I	N/A	N/A	59.94	0.78736	0.95328	0.69781	21.9851	Rpb2, domain 6
1110	G	N/A	N/A	99.99	0.90997	0.9499	0.76615	21.3996	Rpb2, domain 6
1111	Q	N/A	N/A	99.99	0.90959	0.94973	0.80175	18.309	Rpb2, domain 6
1112	I	N/A	N/A	53.87	0.74666	0.90813	0.6475	22.219	Rpb2, domain 6
1113	L	N/A	N/A	81.05	0.79993	0.82283	0.67434	25.5186	Rpb2, domain 6
1114	E	N/A	N/A	99.34	0.87201	0.89807	0.74486	23.6659	Rpb2, domain 6
1115	T	N/A	N/A	50.65	0.66648	0.73888	0.56807	24.3806	Rpb2, domain 6
1116	H	N/A	N/A	89.02	0.77453	0.76292	0.68561	27.8081	Rpb2, domain 6
1117	L	N/A	N/A	94.35	0.8175	0.86514	0.67321	29.2377	Rpb2, domain 6
1118	G	N/A	N/A	97.17	0.8003	0.81434	0.66107	28.5424	Rpb2, domain 6
1119	M	N/A	N/A	28.1	0.61743	0.67199	0.59333	30.8956	Rpb2, domain 6
1120	A	N/A	N/A	84.21	0.65192	0.75188	0.54328	33.1429	Rpb2, domain 6
1121	A	N/A	N/A	77.89	0.56711	0.56412	0.49497	32.9572	Rpb2, domain 6
1122	K	N/A	N/A	49.78	0.46692	0.48008	0.4206	36.9857	Rpb2, domain 6
1123	G	N/A	N/A	48.03	0.33203	0.27201	0.29833	38.1638	Rpb2, domain 6
1124	I	N/A	N/A	19.72	0.42636	0.40172	0.36483	35.7454	Rpb2, domain 6
1125	G	N/A	N/A	94.21	0.33221	0.24524	0.30096	37.5286	Rpb2, domain 6
1126	D	N/A	N/A	20.79	0.25262	0.18591	0.18993	36.4334	Rpb2, domain 6
1127	K	N/A	N/A	58.09	0.26422	0.20338	0.20683	41.3252	Rpb2, domain 6
1128	I	N/A	N/A	76.65	0.25355	0.19825	0.18559	42.5878	Rpb2, domain 6
1129	N	N/A	N/A	30.95	0.21839	0.15823	0.13437	40.6	Rpb2, domain 6
1130	A	N/A	N/A	23.51	0.22085	0.16244	0.147	40.3011	Rpb2, domain 6
1131	M	N/A	N/A	62.75	0.22008	0.18493	0.143	44.0497	Rpb2, domain 6
1132	L	N/A	N/A	64.68	0.21945	0.16122	0.14556	46.1246	Rpb2, domain 6
1133	K	N/A	N/A	41.27	0.21713	0.15867	0.14476	44.0397	Rpb2, domain 6
1134	Q	N/A	N/A	21.65	0.19872	0.14279	0.12698	44.0877	Rpb2, domain 6
1135	Q	N/A	N/A	46.99	0.18426	0.12848	0.10947	49.5807	Rpb2, domain 6
1136	Q	N/A	N/A	24.54	0.17309	0.13153	0.11225	51.6086	Rpb2, domain 6
1137	E	N/A	N/A	29.74	0.0612	0.05717	0.02994	48.7533	Rpb2, domain 6
1138	V	N/A	N/A	38.94	0.13385	0.12059	0.06898	50.0487	Rpb2, domain 6
1139	A	N/A	N/A	40.93	0.15177	0.12947	0.07882	54.5087	Rpb2, domain 6
1140	K	N/A	N/A	30.76	0.19482	0.1505	0.13168	53.4964	Rpb2, domain 6
1141	L	N/A	N/A	63.19	0.21913	0.18874	0.16555	48.5968	Rpb2, domain 6
1142	R	N/A	N/A	74.06	0.22989	0.1879	0.18211	54.2358	Rpb2, domain 6
1143	E	N/A	N/A	42.07	0.22285	0.17485	0.16291	54.8804	Rpb2, domain 6
1144	F	N/A	N/A	52.27	0.22426	0.17476	0.16327	49.0614	Rpb2, domain 6
1145	I	N/A	N/A	20.53	0.23669	0.21332	0.19639	47.8753	Rpb2, domain 6
1146	Q	N/A	N/A	25.2	0.21483	0.17219	0.13582	52.9896	Rpb2, domain 6
1147	R	N/A	N/A	19.01	0.22641	0.17762	0.16201	54.6041	Rpb2, domain 6
1148	A	N/A	N/A	26.38	0.22654	0.19485	0.16479	48.005	Rpb2, domain 6
1149	Y	N/A	N/A	76.58	0.22473	0.18428	0.17233	46.6867	Rpb2, domain 6
1150	D	N/A	N/A	37.03	0.21291	0.16438	0.14777	50.3986	Rpb2, domain 6
1151	L	N/A	N/A	33.12	0.19679	0.15966	0.11902	49.9202	Rpb2, domain 6
1152	G	N/A	N/A	62.66	0.1796	0.14451	0.11063	45.4022	Rpb2, domain 6
1153	A	N/A	N/A	22.41	0.16489	0.12906	0.09837	45.4614	Rpb2, domain 6
1154	D	N/A	N/A	47.18	0.09118	0.08146	0.04008	48.6716	Rpb2, domain 6
1155	V	N/A	N/A	29.91	0.1086	0.09377	0.04176	46.4843	Rpb2, domain 6
1156	R	N/A	N/A	33.21	0.13867	0.1153	0.05104	52.6478	Rpb2, domain 6
1157	Q	N/A	N/A	35.03	0.18247	0.14299	0.09753	46.9924	Rpb2, domain 6
1158	K	N/A	N/A	40.27	0.19927	0.15219	0.11819	44.4049	Rpb2, domain 6
1159	V	N/A	N/A	42.44	0.20536	0.15037	0.11869	48.4758	Rpb2, domain 6
1160	D	N/A	N/A	63.56	0.21206	0.15275	0.13237	52.2348	Rpb2, domain 6
1161	L	N/A	N/A	53.59	0.23253	0.19506	0.17156	50.5002	Rpb2, domain 6
1162	S	N/A	N/A	18.53	0.21799	0.16792	0.1499	55.0772	Rpb2, domain 6
1163	T	N/A	N/A	22.4	0.19939	0.14773	0.1343	56.7108	Rpb2, domain 6
1164	F	N/A	N/A	35.48	0.19998	0.16538	0.16157	54.0495	Rpb2, domain 6
1165	S	N/A	N/A	40.09	0.17099	0.12863	0.12797	56.8455	Rpb2, domain 6
1166	D	N/A	N/A	69.94	0.11318	0.10249	0.08144	55.4894	Rpb2, domain 6
1167	E	N/A	N/A	43.67	0.11994	0.1081	0.07279	57.0625	Rpb2, domain 6
1168	E	N/A	N/A	62.27	0.13031	0.11569	0.0791	55.3175	Rpb2, domain 6
1169	V	N/A	N/A	31.93	0.14104	0.12982	0.08683	50.7133	Rpb2, domain 6
1170	M	N/A	N/A	10.81	0.13204	0.12268	0.07193	51.6672	Rpb2, domain 6
1171	R	N/A	N/A	29.3	0.12464	0.11128	0.0667	53.3557	Rpb2, domain 6
1172	L	N/A	N/A	73.27	0.12403	0.11417	0.0753	49.4581	Rpb2, domain 6
1173	A	N/A	N/A	69.16	0.19458	0.15993	0.11749	45.6757	Rpb2, domain 6
1174	E	N/A	N/A	28.72	0.20085	0.14408	0.12294	46.6464	Rpb2, domain 6
1175	N	N/A	N/A	62.28	0.20809	0.14252	0.14385	45.6735	Rpb2, domain 6
1176	L	N/A	N/A	70.72	0.2447	0.18074	0.1875	41.4565	Rpb2, domain 6
1177	R	N/A	N/A	38.65	0.24329	0.18312	0.19033	42.5406	Rpb2, domain 6
1178	K	N/A	N/A	28.28	0.25642	0.18818	0.20741	39.239	Rpb2, domain 6
1179	G	N/A	N/A	90.15	0.41118	0.34357	0.37225	36.2887	Rpb2, domain 6
1180	M	N/A	N/A	9.19	0.35211	0.40797	0.32002	36.7639	Rpb2, domain 6
1181	P	N/A	N/A	50.73	0.39062	0.36151	0.3845	32.3828	Rpb2, domain 6
1182	I	N/A	N/A	28.84	0.50069	0.55479	0.48235	33.0516	Rpb2, domain 6
1183	A	N/A	N/A	84.6	0.59446	0.63932	0.4955	33.6166	Rpb2, domain 6
1184	T	N/A	N/A	86.2	0.7123	0.7378	0.61765	29.9941	Rpb2, domain 6
1185	P	N/A	N/A	96.47	0.80615	0.82466	0.7087	31.4119	Rpb2, domain 6
1186	V	N/A	N/A	87.04	0.76561	0.82879	0.63745	27.3562	Rpb2, domain 6
1187	F	N/A	N/A	97.51	0.83634	0.85361	0.72514	27.4515	Rpb2, domain 6
1188	D	N/A	N/A	90.39	0.69848	0.78939	0.62761	32.9563	Rpb2, domain 6
1189	G	G->C	13C Glucose	96.44	0.74927	0.77663	0.62052	32.299	Rpb2, domain 6
1190	A	N/A	N/A	89.27	0.59381	0.71809	0.5079	31.0912	Rpb2, domain 6
1191	K	N/A	N/A	23.86	0.38824	0.45813	0.37206	35.2873	Rpb2, domain 6
1192	E	N/A	N/A	69.98	0.43688	0.46308	0.373	33.2078	Rpb2, domain 6
1193	A	N/A	N/A	16.72	0.33642	0.36675	0.31823	36.859	Rpb2, domain 6
1194	E	N/A	N/A	46.03	0.42329	0.46743	0.39356	36.7063	Rpb2, domain 6
1195	I	N/A	N/A	55.67	0.41513	0.49812	0.3917	32.3666	Rpb2, domain 6
1196	K	N/A	N/A	29.87	0.29445	0.30733	0.28599	34.7732	Rpb2, domain 6
1197	E	N/A	N/A	26.34	0.35748	0.35189	0.3349	39.8584	Rpb2, domain 6
1198	L	N/A	N/A	35.52	0.3137	0.3849	0.2983	37.4402	Rpb2, domain 6
1199	L	N/A	N/A	69.96	0.41259	0.45831	0.36996	34.69	Rpb2, domain 6
1200	K	N/A	N/A	27.22	0.32564	0.28391	0.28774	40.2291	Rpb2, domain 6
1201	L	N/A	N/A	34.57	0.33019	0.32444	0.2912	41.5557	Rpb2, domain 6
1202	G	N/A	N/A	25.37	0.36441	0.31667	0.3181	39.7619	Rpb2, domain 6
1203	D	N/A	N/A	25.53	0.26292	0.17523	0.2176	39.2996	Rpb2, domain 6
1204	L	N/A	N/A	44.06	0.24308	0.2575	0.21254	38.8109	Rpb2, domain 6
1205	P	N/A	N/A	48.18	0.2224	0.149	0.19972	35.1354	Rpb2, domain 6
1206	T	N/A	N/A	17.06	0.15678	0.12832	0.09803	37.4886	Rpb2, domain 6
1207	S	N/A	N/A	38.07	0.40266	0.36101	0.35913	34.5319	Rpb2, domain 6
1208	G	N/A	N/A	81.59	0.55971	0.5115	0.46068	31.7712	Rpb2, domain 6
1209	Q	N/A	N/A	40.49	0.58528	0.53861	0.53325	30.2257	Rpb2, domain 6
1210	I	I->N	Heat Shock	13.25	0.48235	0.53858	0.43698	32.7039	Rpb2, domain 6
1211	R	N/A	N/A	10.02	0.47782	0.47501	0.43368	36.2778	Rpb2, domain 6
1212	L	N/A	N/A	94.13	0.77296	0.80491	0.6381	30.5388	Rpb2, domain 6
1213	Y	N/A	N/A	52.4	0.64331	0.69048	0.59976	34.764	Rpb2, domain 6
1214	D	N/A	N/A	98.82	0.82361	0.83296	0.70985	30.5957	Rpb2, domain 6
1215	G	N/A	N/A	99.63	0.89447	0.91432	0.73773	30.1221	Rpb2, domain 6
1216	R	N/A	N/A	88.76	0.76594	0.8061	0.6599	28.3042	Rpb2, domain 6
1217	T	N/A	N/A	81.35	0.81315	0.85212	0.69854	33.7037	Rpb2, domain 6
1218	G	N/A	N/A	99.98	0.84825	0.84325	0.70955	34.8368	Rpb2, domain 6
1219	E	N/A	N/A	79.16	0.68106	0.68502	0.58559	35.7507	Rpb2, domain 6
1220	Q	N/A	N/A	13.32	0.54474	0.46231	0.5186	37.5682	Rpb2, domain 6
1221	F	N/A	N/A	93.8	0.63261	0.59904	0.61926	30.2765	Rpb2, domain 6
1222	E	N/A	N/A	25.91	0.48931	0.46727	0.48975	32.6748	Rpb2, domain 6
1223	R	N/A	N/A	42.49	0.44446	0.40975	0.46633	32.1806	Rpb2, domain 6
1224	P	N/A	N/A	46.97	0.54051	0.51169	0.5329	32.2916	Rpb2, domain 6
1225	V	N/A	N/A	74.58	0.66236	0.73097	0.58555	27.6544	Rpb2, domain 6
1226	T	N/A	N/A	64.98	0.58801	0.68038	0.54909	25.817	Rpb2, domain 6
1227	V	N/A	N/A	92.71	0.75133	0.82692	0.6476	27.3072	Rpb2, domain 6
1228	G	N/A	N/A	99.88	0.82626	0.87108	0.70106	26.6908	Rpb2, domain 6
1229	Y	N/A	N/A	56.64	0.62692	0.67265	0.59071	27.8908	Rpb2, domain 6
1230	M	N/A	N/A	72.36	0.69519	0.81348	0.64139	21.0322	Rpb2, domain 6
1231	Y	N/A	N/A	85.81	0.80334	0.86605	0.74136	22.3904	Rpb2, domain 6
1232	M	M->I	Antibiotics (myxopyronin)	62.22	0.72202	0.81706	0.68333	17.9579	Rpb2, domain 6
1233	L	N/A	N/A	78.41	0.76654	0.87423	0.67311	17.9335	Rpb2, domain 6
1234	K	N/A	N/A	99.86	0.87413	0.88782	0.77124	18.0409	Rpb2, domain 6
1235	L	N/A	N/A	99.89	0.86596	0.89028	0.73257	13.3701	Rpb2, domain 6
1236	N	N->K	Heat Shock	25.41	0.6655	0.64773	0.60493	16.6988	Rpb2, domain 6
1237	H	H->Q	Resource exhaustion	99.96	0.87551	0.88594	0.78766	16.5136	Rpb2, domain 6
1238	L	N/A	N/A	71.28	0.77689	0.88091	0.6938	15.7224	Rpb2, domain 6
1239	V	N/A	N/A	97.33	0.8202	0.88169	0.69922	19.1774	Rpb2, domain 6
1240	D	N/A	N/A	91.12	0.77809	0.88338	0.69493	14.9078	Rpb2, domain 6
1241	D	N/A	N/A	92.96	0.79185	0.91244	0.71519	14.5035	Rpb2, domain 6
1242	K	K->Q	Phosphoglucose isomerase	99.95	0.8765	0.92398	0.76001	20.4093	Rpb2, domain 6
1243	M	M->R	Heat Shock	37.52	0.71795	0.91697	0.66234	19.0973	Rpb2, domain 6
1244	H	H->Q	Resource exhaustion	99.73	0.89275	0.92281	0.80767	18.4914	Rpb2, domain 6
1245	A	A->V	Heat Shock	96.75	0.84515	0.87116	0.71928	23.0725	Rpb2, domain 6
1246	R	N/A	N/A	99.9	0.88409	0.89923	0.77135	26.0696	Rpb2, domain 6
1247	S	N/A	N/A	97.35	0.86476	0.8471	0.74454	28.2478	Rpb2, domain 6
1248	T	N/A	N/A	68.05	0.7922	0.76064	0.70895	31.665	Rpb2, domain 6
1249	G	N/A	N/A	99.94	0.84032	0.82003	0.70551	31.0828	Rpb2, domain 6
1250	S	S->P	Heat Shock	19.44	0.73394	0.70245	0.64607	32.5311	Rpb2, domain 6
1251	Y	N/A	N/A	99.94	0.69087	0.67307	0.61948	32.861	Rpb2, domain 6
1252	S	N/A	N/A	99.14	0.66865	0.67943	0.56058	33.0862	Rpb2, domain 6
1253	L	N/A	N/A	81.51	0.70164	0.73625	0.58155	38.2328	Rpb2, domain 6
1254	V	N/A	N/A	73.55	0.75949	0.84407	0.66486	36.2506	Rpb2, domain 6
1255	T	T->I	Antibiotics (myxopyronin)	98.96	0.90556	0.92346	0.78232	33.053	Rpb2, domain 6
1256	Q	N/A	N/A	99.72	0.89772	0.90758	0.78963	34.6307	Rpb2, domain 6
1257	Q	N/A	N/A	99.91	0.92482	0.93648	0.81729	29.2065	Rpb2, domain 6
1258	P	N/A	N/A	99.91	0.94164	0.93793	0.81683	28.1668	Rpb2, domain 6
1259	L	N/A	N/A	98.21	0.88903	0.94657	0.74453	28.5461	Rpb2, domain 6
1260	G	N/A	N/A	99.69	0.93763	0.93173	0.77243	26.8202	Rpb2, domain 6
1261	G	N/A	N/A	99.94	0.92472	0.91275	0.76243	27.1817	Rpb2, domain 6
1262	K	N/A	N/A	99.59	0.89777	0.8932	0.76317	29.527	Rpb2, domain 6
1263	A	N/A	N/A	97.07	0.87922	0.8381	0.72919	29.89	Rpb2, domain 6
1264	Q	N/A	N/A	96.47	0.82856	0.7575	0.72588	29.6066	Rpb2, domain 6
1265	F	N/A	N/A	92.78	0.8193	0.77374	0.72626	23.9434	No
1266	G	N/A	N/A	99.97	0.91387	0.88349	0.76639	22.686	Rpb2, domain 7
1267	G	N/A	N/A	99.94	0.89964	0.86442	0.76349	22.3032	Rpb2, domain 7
1268	Q	Q->L	Resource exhaustion	99.91	0.91591	0.8923	0.81214	17.8356	Rpb2, domain 7
1269	R	N/A	N/A	99.97	0.93375	0.91026	0.8073	20.0601	Rpb2, domain 7
1270	F	N/A	N/A	93.58	0.85594	0.80469	0.75967	21.3647	Rpb2, domain 7
1271	G	N/A	N/A	100	0.9328	0.90962	0.79768	19.98	Rpb2, domain 7
1272	E	E->V,E->G,E->A	Resource exhaustion	99.94	0.92697	0.90472	0.80459	22.0793	Rpb2, domain 7
1273	M	N/A	N/A	99.96	0.92863	0.90701	0.8469	17.4616	Rpb2, domain 7
1274	E	N/A	N/A	99.96	0.94326	0.92611	0.81663	18.2522	Rpb2, domain 7
1275	V	V->I,V->L,V->M,V->F	Antibiotics (myxopyronin)	92.28	0.90631	0.90534	0.7706	23.556	Rpb2, domain 7
1276	W	N/A	N/A	99.96	0.92868	0.91511	0.85033	22.5355	Rpb2, domain 7
1277	A	A->V	Resource exhaustion	99.71	0.9096	0.88737	0.75675	20.6556	Rpb2, domain 7
1278	L	L->V	Antibiotics (myxopyronin)	89.61	0.86469	0.89675	0.72273	23.5375	Rpb2, domain 7
1279	E	E->K	Antibiotics (myxopyronin)	87.71	0.83276	0.78113	0.73656	26.5339	Rpb2, domain 7
1280	A	N/A	N/A	97.1	0.86728	0.8403	0.70755	24.9598	Rpb2, domain 7
1281	Y	N/A	N/A	93.45	0.84528	0.87651	0.74737	24.2091	Rpb2, domain 7
1282	G	N/A	N/A	99.21	0.8582	0.84228	0.72086	29.8491	Rpb2, domain 7
1283	A	N/A	N/A	99.02	0.84466	0.84984	0.7082	28.7731	Rpb2, domain 7
1284	A	N/A	N/A	81.71	0.7963	0.77749	0.67757	31.962	Rpb2, domain 7
1285	Y	Y->D	Antibiotics (myxopyronin)	76.35	0.68735	0.74712	0.66516	34.309	Rpb2, domain 7
1286	T	N/A	N/A	74.91	0.718	0.73985	0.62061	27.5496	Rpb2, domain 7
1287	L	N/A	N/A	99.92	0.82252	0.83595	0.70031	26.7466	Rpb2, domain 7
1288	Q	N/A	N/A	91.66	0.72409	0.73166	0.67643	32.7896	Rpb2, domain 7
1289	E	N/A	N/A	99.9	0.86297	0.86771	0.74931	30.4515	Rpb2, domain 7
1290	M	N/A	N/A	48.09	0.69772	0.80104	0.66417	25.3181	Rpb2, domain 7
1291	L	L->F	Antibiotics (myxopyronin)	98.28	0.85274	0.88216	0.72362	27.611	Rpb2, domain 7
1292	T	N/A	N/A	99.94	0.88269	0.90401	0.77236	32.707	Rpb2, domain 7
1293	V	N/A	N/A	62.15	0.74591	0.84857	0.66937	33.2137	Rpb2, domain 7
1294	K	N/A	N/A	99.96	0.91378	0.91942	0.78983	27.9339	Rpb2, domain 7
1295	S	N/A	N/A	99.94	0.89408	0.90821	0.77771	29.1807	Rpb2, domain 7
1296	D	D->E	Antibiotics (myxopyronin)	99.99	0.83058	0.84837	0.72721	32.3994	Rpb2, domain 7
1297	D	D->A	Heat Shock	99.62	0.85236	0.85139	0.74016	35.2587	Rpb2, domain 7
1298	V	V->L	Antibiotics (myxopyronin)	76.66	0.74273	0.82323	0.64954	38.1439	Rpb2, domain 7
1299	N	N/A	N/A	23.11	0.50144	0.53772	0.4329	40.598	Rpb2, domain 7
1300	G	N/A	N/A	99.87	0.7848	0.80404	0.66544	36.8035	Rpb2, domain 7
1301	R	N/A	N/A	100	0.74449	0.78359	0.66338	34.8933	Rpb2, domain 7
1302	T	N/A	N/A	40.15	0.53823	0.6222	0.4945	39.2139	Rpb2, domain 7
1303	K	N/A	N/A	81.6	0.65274	0.70032	0.59804	41.9589	Rpb2, domain 7
1304	M	N/A	N/A	22.68	0.56374	0.66824	0.54982	35.2634	Rpb2, domain 7
1305	Y	N/A	N/A	95.74	0.7283	0.76025	0.67114	37.0113	Rpb2, domain 7
1306	K	N/A	N/A	23.79	0.65459	0.63003	0.60262	42.065	Rpb2, domain 7
1307	N	N/A	N/A	27.28	0.65283	0.6333	0.59728	40.5968	Rpb2, domain 7
1308	I	N/A	N/A	95.39	0.77726	0.80458	0.67342	36.2794	Rpb2, domain 7
1309	V	N/A	N/A	87.34	0.65981	0.68122	0.58453	39.7001	Rpb2, domain 7
1310	D	N/A	N/A	21.17	0.61958	0.65649	0.5793	42.8834	Rpb2, domain 7
1311	G	N/A	N/A	97.51	0.67843	0.66283	0.57064	40.93	Rpb2, domain 7
1312	N	N/A	N/A	10.58	0.50031	0.49466	0.45193	42.5292	Rpb2, domain 7
1313	H	N/A	N/A	26.92	0.4008	0.32417	0.39226	40.325	Rpb2, domain 7
1314	Q	N/A	N/A	6.18	0.39793	0.42273	0.36069	37.1055	Rpb2, domain 7
1315	M	M->L	Antibiotics (myxopyronin)	21.96	0.38675	0.29472	0.36803	42.2625	Rpb2, domain 7
1316	E	E->G	Heat Shock	57.04	0.4611	0.42582	0.41364	40.693	Rpb2, domain 7
1317	P	P->L	Antibiotics (myxopyronin)	68.46	0.46843	0.40605	0.44084	37.0584	Rpb2, domain 7
1318	G	N/A	N/A	91.05	0.46752	0.40272	0.40343	40.202	Rpb2, domain 7
1319	M	N/A	N/A	26.92	0.47526	0.59394	0.44294	42.0163	Rpb2, domain 7
1320	P	P->A	Antibiotics (myxopyronin)	99.87	0.72531	0.74037	0.65196	36.7013	Rpb2, domain 7
1321	E	E->K	Resource exhaustion	98.27	0.69866	0.66566	0.61808	37.2054	Rpb2, domain 7
1322	S	S->L,S->P,S->T,S->Y,S->V	Antibiotics (myxopyronin)	97.6	0.72521	0.75865	0.65334	34.9306	Rpb2, domain 7
1323	F	F->V,F->L	Heat Shock	97.79	0.84719	0.82734	0.74898	39.8962	Rpb2, domain 7
1324	N	N/A	N/A	52.24	0.63564	0.59709	0.6123	40.8674	Rpb2, domain 7
1325	V	V->E,V->L	Resource exhaustion, Antibiotics (myxopyronin)	99.21	0.78364	0.81404	0.67928	38.5909	Rpb2, domain 7
1326	L	N/A	N/A	97.37	0.79207	0.79909	0.67094	38.0659	Rpb2, domain 7
1327	L	N/A	N/A	25.82	0.58424	0.68356	0.53267	43.4189	Rpb2, domain 7
1328	K	N/A	N/A	84.15	0.6981	0.72095	0.63744	44.7953	Rpb2, domain 7
1329	E	N/A	N/A	99.09	0.77978	0.77258	0.68809	41.0236	Rpb2, domain 7
1330	I	I->M	Heat Shock	29.85	0.70015	0.78759	0.62002	43.5576	Rpb2, domain 7
1331	R	N/A	N/A	44.66	0.67365	0.6329	0.65192	48.1566	Rpb2, domain 7
1332	S	N/A	N/A	77.22	0.70528	0.63961	0.6318	47.5128	Rpb2, domain 7
1333	L	N/A	N/A	98.93	0.77196	0.78075	0.6561	46.0243	Rpb2, domain 7
1334	G	N/A	N/A	68.13	0.64058	0.62829	0.59586	49.8395	Rpb2, domain 7
1335	I	N/A	N/A	25.71	0.67396	0.74195	0.58218	46.611	Rpb2, domain 7
1336	N	N/A	N/A	42.35	0.57854	0.60078	0.53187	49.046	Rpb2, domain 7
1337	I	N/A	N/A	37.82	0.55859	0.72329	0.52044	44.4666	Rpb2, domain 7
1338	E	N/A	N/A	53.03	0.41485	0.43979	0.39256	48.1903	Rpb2, domain 7
1339	L	N/A	N/A	54.98	0.41702	0.58745	0.38609	45.9002	Rpb2, domain 7
1340	E	N/A	N/A	39.18	0.32174	0.34399	0.30193	48.7435	Rpb2, domain 7
1341	D	N/A	N/A	47.97	0.25239	0.2102	0.25683	49.4688	Rpb2, domain 7
1342	E	N/A	N/A	45.23	0.23081	0.19047	0.21926	50.3367	Rpb2, domain 7

## Sheet: rpoC
protein position	Amino Acid	Adaptive mutation	Selective pressure	% bacteria in which conserved	Shannon entropy of residues	Shannon entropy of residue properties	Jensen-Shannon divergence score	Distance from Active Site	Defined functional domain
1	M	N/A	N/A	75.28	0.17636	0.14077	0.1234	No_DATA	No
2	K	N/A	N/A	59	0.16715	0.13619	0.09717	No_DATA	No
3	D	N/A	N/A	55.37	0.16995	0.13412	0.10538	No_DATA	No
4	L	N/A	N/A	70.49	0.18	0.15185	0.10404	No_DATA	No
5	L	N/A	N/A	50.35	0.17076	0.14144	0.09024	No_DATA	No
6	K	N/A	N/A	29.72	0.17085	0.12277	0.08961	No_DATA	No
7	F	N/A	N/A	38.84	0.18275	0.12324	0.09799	No_DATA	No
8	L	N/A	N/A	38.13	0.16688	0.11269	0.07868	No_DATA	No
9	K	N/A	N/A	53.77	0.17558	0.1219	0.0987	No_DATA	No
10	A	N/A	N/A	21.31	0.14557	0.08542	0.08511	No_DATA	No
11	Q	N/A	N/A	26.79	0.13054	0.09271	0.06834	No_DATA	No
12	T	N/A	N/A	16.65	0.11843	0.07471	0.11275	No_DATA	No
13	K	N/A	N/A	18.72	0.09985	0.11765	0.09925	No_DATA	No
14	T	N/A	N/A	17.31	0.19678	0.16418	0.19268	46.093	Rpb1, domain 1
15	E	N/A	N/A	25.66	0.20623	0.2088	0.2139	47.6561	Rpb1, domain 1
16	E	N/A	N/A	22.6	0.23154	0.18619	0.23101	43.9986	Rpb1, domain 1
17	F	N/A	N/A	95.07	0.44652	0.42697	0.42789	43.0186	Rpb1, domain 1
18	D	N/A	N/A	63.88	0.35358	0.36026	0.34626	45.9761	Rpb1, domain 1
19	A	N/A	N/A	31.2	0.37849	0.34105	0.36768	45.1011	Rpb1, domain 1
20	I	N/A	N/A	56.12	0.48624	0.64977	0.47599	43.2899	Rpb1, domain 1
21	K	N/A	N/A	37.68	0.46179	0.55789	0.45684	49.5802	Rpb1, domain 1
22	I	N/A	N/A	91.34	0.59579	0.74896	0.5355	45.9081	Rpb1, domain 1
23	A	N/A	N/A	9.66	0.51765	0.53752	0.4649	50.3353	Rpb1, domain 1
24	L	N/A	N/A	84.52	0.68627	0.8104	0.59061	52.1671	Rpb1, domain 1
25	A	N/A	N/A	96.81	0.76642	0.77285	0.64862	53.0697	Rpb1, domain 1
26	S	N/A	N/A	83.13	0.71156	0.77095	0.62872	57.2178	Rpb1, domain 1
27	P	N/A	N/A	80.25	0.70352	0.68368	0.62377	59.673	Rpb1, domain 1
28	D	N/A	N/A	38.82	0.62556	0.68582	0.56099	61.306	Rpb1, domain 1
29	M	N/A	N/A	16.52	0.4339	0.45508	0.41907	56.7738	Rpb1, domain 1
30	I	N/A	N/A	91.15	0.63371	0.6928	0.56607	55.5132	Rpb1, domain 1
31	R	N/A	N/A	74.59	0.57185	0.56135	0.51339	60.8615	Rpb1, domain 1
32	S	N/A	N/A	62.51	0.49218	0.4819	0.45664	57.7587	Rpb1, domain 1
33	W	N/A	N/A	92.08	0.60512	0.56549	0.57196	53.6748	Rpb1, domain 1
34	S	N/A	N/A	99.85	0.6976	0.67517	0.61615	56.0979	Rpb1, domain 1
35	F	N/A	N/A	30.92	0.37636	0.36823	0.41688	58.3344	Rpb1, domain 1
36	G	N/A	N/A	99.91	0.52306	0.47936	0.48465	61.0792	Rpb1, domain 1
37	E	N/A	N/A	99.67	0.67684	0.66377	0.57449	61.3489	Rpb1, domain 1
38	V	N/A	N/A	87.46	0.6968	0.73583	0.59726	57.8414	Rpb1, domain 1
39	K	N/A	N/A	83.64	0.65202	0.58316	0.56299	64.158	Rpb1, domain 1
40	K	N/A	N/A	97.72	0.79504	0.78396	0.6867	62.8048	Rpb1, domain 1
41	P	N/A	N/A	97.76	0.796	0.7515	0.68438	57.3298	Rpb1, domain 1
42	E	N/A	N/A	99.25	0.84078	0.79653	0.71428	58.3049	Rpb1, domain 1
43	T	N/A	N/A	99.81	0.89462	0.87044	0.77092	53.3927	Rpb1, domain 1
44	I	N/A	N/A	99.02	0.8706	0.88979	0.73699	52.612	Rpb1, domain 1
45	N	N/A	N/A	99.87	0.90982	0.91181	0.80182	55.8942	Rpb1, domain 1
46	Y	N/A	N/A	99.67	0.86992	0.87381	0.7764	54.0094	Rpb1, domain 1
47	R	N/A	N/A	98.39	0.83256	0.88504	0.74169	57.8476	Rpb1, domain 1
48	T	N/A	N/A	98.02	0.81344	0.87898	0.73108	56.4706	Rpb1, domain 1
49	F	N/A	N/A	42.61	0.70385	0.69174	0.63806	51.4164	Rpb1, domain 1
50	K	N/A	N/A	95.69	0.7943	0.86613	0.71663	57.7079	Rpb1, domain 1
51	P	N/A	N/A	97.81	0.81438	0.81533	0.72321	57.2931	Rpb1, domain 1
52	E	N/A	N/A	99.91	0.85776	0.85825	0.74751	59.2914	Rpb1, domain 1
53	R	N/A	N/A	62.07	0.75302	0.82333	0.68316	62.8198	Rpb1, domain 1
54	D	N/A	N/A	85.95	0.7932	0.7783	0.69348	61.5708	Rpb1, domain 1
55	G	N/A	N/A	99.91	0.88468	0.87243	0.74772	57.6281	Rpb1, domain 1
56	L	N/A	N/A	99.93	0.86744	0.84972	0.72909	53.1425	Rpb1, domain 1
57	F	N/A	N/A	99.51	0.84124	0.83098	0.74521	52.6692	Rpb1, domain 1
58	C	N/A	N/A	82.95	0.79427	0.74097	0.72866	57.9221	Rpb1, domain 1
59	A	N/A	N/A	41.67	0.76312	0.70324	0.67219	58.9725	Rpb1, domain 1
60	R	N/A	N/A	52.17	0.7155	0.7567	0.64852	63.0927	Rpb1, domain 1
61	I	N/A	N/A	99.08	0.85563	0.84587	0.73862	58.4827	Rpb1, domain 1
62	F	N/A	N/A	99.95	0.85223	0.85105	0.75149	54.255	Rpb1, domain 1
63	G	N/A	N/A	99.92	0.84102	0.85437	0.71122	55.4295	Rpb1, domain 1
64	P	N/A	N/A	98.2	0.83769	0.8288	0.73499	56.5683	Rpb1, domain 1
65	V	N/A	N/A	30.33	0.62681	0.70019	0.57962	53.5346	Rpb1, domain 1
66	K	N/A	N/A	78.88	0.62297	0.68926	0.58074	56.104	Rpb1, domain 1
67	D	N/A	N/A	97.82	0.61739	0.62823	0.55782	55.9279	Rpb1, domain 1
68	Y	N/A	N/A	51.56	0.46644	0.57876	0.4995	58.8699	Rpb1, domain 1
69	E	N/A	N/A	97.7	0.51603	0.48605	0.45632	60.5855	Rpb1, domain 1
70	C	N/A	N/A	99.87	0.64956	0.63754	0.61045	63.7663	Rpb1, domain 1
71	L	N/A	N/A	40.86	0.47138	0.49909	0.43786	61.7988	Rpb1, domain 1
72	C	N/A	N/A	99.91	0.74159	0.73394	0.67964	66.9569	Rpb1, domain 1
73	G	N/A	N/A	99.48	0.70228	0.68025	0.58559	66.6794	Rpb1, domain 1
74	K	N/A	N/A	99.3	0.80294	0.80407	0.69339	70.8835	Rpb1, domain 1
75	Y	N/A	N/A	97.16	0.71712	0.72118	0.63262	69.7953	Rpb1, domain 1
76	K	N/A	N/A	97.45	0.66904	0.69557	0.58621	64.1792	Rpb1, domain 1
77	R	N/A	N/A	87.34	0.61651	0.667	0.57918	65.4681	Rpb1, domain 1
78	L	N/A	N/A	23.17	0.40769	0.52303	0.40587	62.9815	Rpb1, domain 1
79	K	N/A	N/A	43.55	0.43667	0.48082	0.43975	70.2957	Rpb1, domain 1
80	H	N/A	N/A	27.57	0.3383	0.42025	0.40608	69.0817	Rpb1, domain 1
81	R	N/A	N/A	36.13	0.4621	0.51248	0.41662	64.5513	Rpb1, domain 1
82	G	N/A	N/A	97.94	0.63597	0.62637	0.53139	65.5753	Rpb1, domain 1
83	V	N/A	N/A	45.37	0.5203	0.57602	0.46788	69.4383	Rpb1, domain 1
84	I	N/A	N/A	50.24	0.61353	0.72615	0.55475	68.0391	Rpb1, domain 1
85	C	N/A	N/A	99.87	0.79402	0.82149	0.74066	69.2732	Rpb1, domain 1
86	E	N/A	N/A	62.74	0.66167	0.73995	0.61864	73.822	Rpb1, domain 1
87	K	N/A	N/A	49.87	0.70293	0.78889	0.65736	74.5337	Rpb1, domain 1
88	C	N/A	N/A	99.4	0.81086	0.79831	0.74505	68.5983	Rpb1, domain 1
89	G	N/A	N/A	97.9	0.78594	0.76987	0.66766	67.9729	Rpb1, domain 1
90	V	N/A	N/A	97.68	0.80062	0.7888	0.67934	63.7689	Rpb1, domain 1
91	E	N/A	N/A	97.96	0.72456	0.68034	0.62254	61.923	Rpb1, domain 1
92	V	N/A	N/A	95.96	0.65143	0.69366	0.54971	59.9115	Rpb1, domain 1
93	T	N/A	N/A	91.42	0.56344	0.52522	0.47638	56.405	Rpb1, domain 1
94	Q	N/A	N/A	13.92	0.32106	0.27166	0.30471	52.4958	Rpb1, domain 1
95	T	N/A	N/A	15.73	0.46297	0.41711	0.43065	50.3444	Rpb1, domain 1
96	K	N/A	N/A	80.73	0.5136	0.48843	0.45752	48.0363	Rpb1, domain 1
97	V	N/A	N/A	98.25	0.68899	0.69826	0.58704	52.5232	Rpb1, domain 1
98	R	N/A	N/A	99.84	0.81023	0.79837	0.70481	50.9767	Rpb1, domain 1
99	R	N/A	N/A	99.89	0.84058	0.82967	0.73256	45	Rpb1, domain 1
100	E	N/A	N/A	89.28	0.72603	0.70129	0.62414	48.7627	Rpb1, domain 1
101	R	N/A	N/A	99.43	0.85259	0.85814	0.74854	54.0926	Rpb1, domain 1
102	M	N/A	N/A	94	0.84117	0.83623	0.75365	51.0612	Rpb1, domain 1
103	G	N/A	N/A	96.17	0.85385	0.83838	0.71674	54.1475	Rpb1, domain 1
104	H	N/A	N/A	99.72	0.88655	0.89055	0.79184	57.8719	Rpb1, domain 1
105	I	N/A	N/A	99.27	0.8742	0.88079	0.73914	56.579	Rpb1, domain 1
106	E	E->A	Heat shock	81.82	0.66614	0.67253	0.57491	61.8448	Rpb1, domain 1
107	L	N/A	N/A	99.93	0.85635	0.86125	0.71099	58.5721	Rpb1, domain 1
108	A	N/A	N/A	84.06	0.7258	0.75796	0.60153	63.5452	Rpb1, domain 1
109	S	N/A	N/A	28.17	0.59888	0.66626	0.53522	62.5456	Rpb1, domain 1
110	P	N/A	N/A	99.43	0.83753	0.85555	0.73469	60.3999	Rpb1, domain 1
111	T	N/A	N/A	7.57	0.74799	0.82225	0.63923	55.6014	Rpb1, domain 1
112	A	N/A	N/A	51.44	0.65168	0.73517	0.5952	54.3797	Rpb1, domain 1
113	H	N/A	N/A	99.95	0.85922	0.88258	0.79703	49.049	Rpb1, domain 1
114	I	N/A	N/A	96.61	0.7311	0.77625	0.65952	47.8633	Rpb1, domain 1
115	W	N/A	N/A	99.89	0.82431	0.84966	0.78622	44.6128	Rpb1, domain 1
116	F	N/A	N/A	47.96	0.71515	0.79873	0.70548	49.8011	Rpb1, domain 1
117	L	N/A	N/A	44.64	0.6144	0.6392	0.56915	51.9422	Rpb1, domain 1
118	K	N/A	N/A	87.31	0.63229	0.71427	0.5943	47.9509	Rpb1, domain 1
119	S	N/A	N/A	51.06	0.44405	0.43331	0.39627	46.9111	Rpb1, domain 1
120	L	N/A	N/A	48.75	0.40877	0.50253	0.36288	47.7318	Rpb1, domain 1
121	P	N/A	N/A	98.73	0.55286	0.5373	0.4946	47.9181	Rpb1, domain 1
122	S	N/A	N/A	91.94	0.62049	0.65646	0.54577	52.4873	Rpb1, domain 1
123	R	N/A	N/A	86.7	0.54106	0.56949	0.49561	50.4337	Rpb1, domain 1
124	I	N/A	N/A	47.22	0.55121	0.73897	0.51451	56.1173	Rpb1, domain 1
125	G	N/A	N/A	90.07	0.64068	0.61977	0.55451	56.4546	Rpb1, domain 1
126	L	N/A	N/A	59.23	0.5108	0.54824	0.45281	54.9448	Rpb1, domain 1
127	L	N/A	N/A	59.94	0.61206	0.76815	0.52897	58.8011	Rpb1, domain 1
128	L	N/A	N/A	93.11	0.70109	0.76358	0.587	61.7077	Rpb1, domain 1
129	D	N/A	N/A	85.25	0.58895	0.57253	0.54234	63.1885	Rpb1, domain 1
130	M	N/A	N/A	62.04	0.52364	0.74282	0.50063	61.2692	Rpb1, domain 1
131	P	N/A	N/A	17.62	0.46436	0.49167	0.45102	59.8112	Rpb1, domain 1
132	L	N/A	N/A	39.98	0.33047	0.39925	0.31818	55.0659	Rpb1, domain 1
133	R	N/A	N/A	54.43	0.38125	0.47154	0.36255	53.0324	Rpb1, domain 1
134	D	N/A	N/A	57.11	0.39265	0.43515	0.35625	57.6164	Rpb1, domain 1
135	I	N/A	N/A	29.91	0.56696	0.70917	0.48746	60.4757	Rpb1, domain 1
136	E	N/A	N/A	91.5	0.6368	0.73447	0.55653	55.6051	Rpb1, domain 1
137	R	N/A	N/A	42.79	0.54275	0.63033	0.51461	53.7235	Rpb1, domain 1
138	V	N/A	N/A	71.86	0.70491	0.88368	0.64113	60.1294	Rpb1, domain 1
139	L	N/A	N/A	51.47	0.6305	0.82122	0.57558	60.9346	Rpb1, domain 1
140	Y	N/A	N/A	99.72	0.72957	0.76055	0.673	57.2599	Rpb1, domain 1
141	F	N/A	N/A	86.88	0.60611	0.71916	0.58598	55.4312	Rpb1, domain 1
142	E	N/A	N/A	50.93	0.47117	0.43064	0.42486	60.2223	Rpb1, domain 1
143	S	N/A	N/A	40.66	0.38104	0.36209	0.34859	64.8565	Rpb1, domain 1
144	Y	N/A	N/A	87.04	0.4589	0.4906	0.43883	64.3559	Rpb1, domain 1
145	V	N/A	N/A	63.59	0.42209	0.57469	0.38936	68.5976	Rpb1, domain 1
146	V	N/A	N/A	82.77	0.56174	0.66531	0.49633	65.9491	Rpb1, domain 1
147	I	N/A	N/A	40.32	0.4218	0.47266	0.38255	71.3287	Rpb1, domain 1
148	E	N/A	N/A	47.43	0.37279	0.37769	0.35944	68.628	Rpb1, domain 1
149	G	N/A	N/A	12.97	0.35703	0.29736	0.31733	72.2918	Rpb1, domain 1
150	G	N/A	N/A	72.07	0.4024	0.32679	0.35117	75.4795	Rpb1, domain 1
151	M	N/A	N/A	26.5	0.23136	0.19963	0.20773	80.1311	Rpb1, domain 1
152	T	N/A	N/A	68.17	0.24534	0.18911	0.21628	78.4109	Rpb1, domain 1
153	N	N/A	N/A	11.17	0.14645	0.0827	0.11021	76.3808	Rpb1, domain 1
154	L	N/A	N/A	80.02	0.23182	0.20701	0.18395	78.3011	Rpb1, domain 1
155	E	N/A	N/A	59	0.16406	0.09924	0.14942	74.1444	Rpb1, domain 1
156	R	N/A	N/A	25.37	0.16477	0.10457	0.13191	72.3571	Rpb1, domain 1
157	Q	N/A	N/A	13.05	0.14063	0.07103	0.08951	68.3553	Rpb1, domain 1
158	Q	N/A	N/A	61.55	0.21141	0.16803	0.18815	71.2362	Rpb1, domain 1
159	I	N/A	N/A	27.91	0.28901	0.29917	0.28004	67.0609	Rpb1, domain 1
160	L	N/A	N/A	72.43	0.32965	0.35357	0.32107	70.679	Rpb1, domain 1
161	T	N/A	N/A	44.26	0.28923	0.27845	0.31112	69.7846	Rpb1, domain 1
162	E	N/A	N/A	81.27	0.3231	0.28484	0.32079	71.2056	Rpb1, domain 1
163	E	N/A	N/A	45.5	0.25518	0.20285	0.25477	74.8581	Rpb1, domain 1
164	Q	N/A	N/A	20.74	0.27788	0.2047	0.28751	73.6135	Rpb1, domain 1
165	Y	N/A	N/A	79.81	0.34196	0.30659	0.36711	75.2958	Rpb1, domain 1
166	L	N/A	N/A	31.77	0.20764	0.16752	0.22053	78.7741	Rpb1, domain 1
167	D	N/A	N/A	32.91	0.23147	0.21035	0.22833	81.0314	Rpb1, domain 1
168	A	N/A	N/A	38.23	0.21598	0.2641	0.2265	83.5207	Rpb1, domain 1
169	L	N/A	N/A	38.76	0.16019	0.1836	0.15271	86.4157	Rpb1, domain 1
170	E	N/A	N/A	42.17	0.19925	0.18902	0.19446	88.2628	Rpb1, domain 1
171	E	N/A	N/A	50.61	0.1778	0.11492	0.17834	91.8501	Rpb1, domain 1
172	F	N/A	N/A	24.63	0.22779	0.2067	0.24669	90.1627	Rpb1, domain 1
173	G	N/A	N/A	82.11	0.21806	0.17643	0.19865	85.1441	Rpb1, domain 1
174	D	N/A	N/A	52.16	0.18217	0.14193	0.15491	82.0299	Rpb1, domain 1
175	E	N/A	N/A	27.35	0.21361	0.14454	0.19967	78.4326	Rpb1, domain 1
176	F	N/A	N/A	95.01	0.35796	0.33493	0.34238	78.0749	Rpb1, domain 1
177	D	N/A	N/A	20.67	0.21255	0.19207	0.21842	72.6832	Rpb1, domain 1
178	A	N/A	N/A	79.09	0.35574	0.38976	0.31288	71.6831	Rpb1, domain 1
179	K	N/A	N/A	33.67	0.31804	0.26444	0.27991	68.2235	Rpb1, domain 1
180	M	N/A	N/A	79.51	0.49766	0.51406	0.48581	65.4743	Rpb1, domain 1
181	G	N/A	N/A	99.96	0.70969	0.68048	0.58554	60.9386	Rpb1, domain 1
182	A	N/A	N/A	95.13	0.67797	0.65744	0.56117	58.9468	Rpb1, domain 1
183	E	N/A	N/A	91.38	0.6552	0.63542	0.55641	63.3723	Rpb1, domain 1
184	A	N/A	N/A	79.67	0.64052	0.62354	0.53599	64.1291	Rpb1, domain 1
185	I	N/A	N/A	66.86	0.62102	0.73606	0.54637	60.3689	Rpb1, domain 1
186	Q	N/A	N/A	29.47	0.49974	0.48613	0.46779	62.1946	Rpb1, domain 1
187	A	N/A	N/A	8.09	0.43859	0.43947	0.40134	66.347	Rpb1, domain 1
188	L	N/A	N/A	77.54	0.55977	0.64223	0.47478	64.7591	Rpb1, domain 1
189	L	N/A	N/A	91.01	0.60492	0.65697	0.50059	60.9381	Rpb1, domain 1
190	K	N/A	N/A	22.1	0.32299	0.36118	0.30509	64.9569	Rpb1, domain 1
191	S	N/A	N/A	13.82	0.29588	0.3458	0.28149	68.1501	Rpb1, domain 1
192	M	N/A	N/A	13.01	0.34655	0.48683	0.31972	65.3944	Rpb1, domain 1
193	D	N/A	N/A	88.98	0.4203	0.41136	0.37946	67.4762	Rpb1, domain 1
194	L	N/A	N/A	78.72	0.38923	0.49923	0.32848	62.4423	Rpb1, domain 1
195	E	N/A	N/A	41.22	0.25574	0.27385	0.22921	66.3157	Rpb1, domain 1
196	Q	N/A	N/A	9.37	0.26272	0.22441	0.23157	69.6464	Rpb1, domain 1
197	E	N/A	N/A	65.42	0.36682	0.38331	0.31903	64.7117	Rpb1, domain 1
198	C	N/A	N/A	8.37	0.2662	0.34817	0.22964	63.8007	Rpb1, domain 1
199	E	N/A	N/A	36.76	0.30128	0.31899	0.26778	68.2178	Rpb1, domain 1
200	Q	N/A	N/A	11.09	0.32507	0.37335	0.30006	67.644	Rpb1, domain 1
201	L	N/A	N/A	89.66	0.49286	0.61468	0.41791	62.6822	Rpb1, domain 1
202	R	N/A	N/A	66.24	0.43681	0.49158	0.40072	63.7712	Rpb1, domain 1
203	E	N/A	N/A	52.43	0.37403	0.39433	0.33371	68.2433	Rpb1, domain 1
204	E	N/A	N/A	65.52	0.43709	0.45636	0.37745	67.0171	Rpb1, domain 1
205	L	N/A	N/A	54.91	0.41748	0.5791	0.37857	62.0949	Rpb1, domain 1
206	N	N/A	N/A	13.18	0.27711	0.26042	0.24426	64.7324	Rpb1, domain 1
207	E	N/A	N/A	26.8	0.18796	0.19275	0.15868	69.9447	Rpb1, domain 1
208	T	N/A	N/A	53.24	0.17196	0.13126	0.12927	68.6901	Rpb1, domain 1
209	N	N/A	N/A	20.87	0.21563	0.17898	0.2051	69.7146	Rpb1, domain 1
210	S	N/A	N/A	52.3	0.37444	0.39837	0.34609	67.4662	Rpb1, domain 1
211	E	N/A	N/A	37.48	0.33659	0.28932	0.30874	63.2829	Rpb1, domain 1
212	T	N/A	N/A	27.32	0.39444	0.45013	0.35888	64.2213	Rpb1, domain 1
213	K	N/A	N/A	75.8	0.48519	0.55339	0.44546	66.7856	Rpb1, domain 1
214	R	N/A	N/A	40.11	0.42493	0.50873	0.38498	62.8526	Rpb1, domain 1
215	K	N/A	N/A	46.68	0.37266	0.47159	0.32293	57.9975	Rpb1, domain 1
216	K	N/A	N/A	53.12	0.53086	0.65102	0.48859	61.7515	Rpb1, domain 1
217	L	N/A	N/A	36.52	0.53687	0.74941	0.47271	62.1815	Rpb1, domain 1
218	T	T->P	Heat shock	16.64	0.48935	0.65256	0.42436	57.3079	Rpb1, domain 1
219	K	N/A	N/A	82	0.69489	0.80422	0.62105	53.6103	Rpb1, domain 1
220	R	N/A	N/A	98.82	0.73538	0.81382	0.63962	59.5875	Rpb1, domain 1
221	I	N/A	N/A	8.37	0.71982	0.81789	0.59538	57.5924	Rpb1, domain 1
222	K	N/A	N/A	60.99	0.5824	0.63267	0.54809	51.7761	Rpb1, domain 1
223	L	L->Q	Heat shock	25.63	0.56995	0.74704	0.50015	52.6621	Rpb1, domain 1
224	L	N/A	N/A	30.59	0.50328	0.69479	0.44005	59.1788	Rpb1, domain 1
225	E	N/A	N/A	68.54	0.39601	0.43947	0.36763	56.5304	Rpb1, domain 1
226	A	N/A	N/A	70.08	0.34433	0.28975	0.31696	54.0511	Rpb1, domain 1
227	F	N/A	N/A	93.42	0.48495	0.45112	0.44289	56.1721	Rpb1, domain 1
228	V	N/A	N/A	7.87	0.2982	0.31994	0.28403	60.1616	Rpb1, domain 1
229	Q	N/A	N/A	20.17	0.27713	0.25075	0.26998	56.3537	Rpb1, domain 1
230	S	N/A	N/A	84.08	0.3437	0.32682	0.28038	55.6661	Rpb1, domain 1
231	G	N/A	N/A	75.56	0.39476	0.35695	0.33973	54.8606	Rpb1, domain 1
232	N	N/A	N/A	84.79	0.47696	0.57059	0.43493	55.2285	Rpb1, domain 1
233	K	N/A	N/A	43.64	0.51847	0.54616	0.48671	60.5112	Rpb1, domain 1
234	P	N/A	N/A	96.42	0.74664	0.7335	0.66206	58.2273	Rpb1, domain 1
235	E	N/A	N/A	68.57	0.64912	0.65746	0.567	60.7415	Rpb1, domain 1
236	W	N/A	N/A	81.49	0.68128	0.6848	0.63806	58.2267	Rpb1, domain 1
237	M	N/A	N/A	98.89	0.75547	0.81264	0.69216	54.8056	Rpb1, domain 1
238	I	N/A	N/A	51.87	0.61349	0.79605	0.56382	57.4502	Rpb1, domain 1
239	L	N/A	N/A	63.83	0.63609	0.84272	0.59218	53.9645	Rpb1, domain 1
240	T	N/A	N/A	27.42	0.5406	0.64221	0.52064	58.7457	Rpb1, domain 1
241	V	N/A	N/A	64.38	0.6144	0.78464	0.53733	57.1612	Rpb1, domain 1
242	L	N/A	N/A	49.51	0.66514	0.8941	0.59333	52.872	Rpb1, domain 1
243	P	N/A	N/A	99.75	0.81745	0.87315	0.71166	51.4805	Rpb1, domain 1
244	V	N/A	N/A	96.29	0.85002	0.93078	0.71661	51.6267	Rpb1, domain 1
245	L	N/A	N/A	32.45	0.7794	0.92485	0.67371	45.9203	Rpb1, domain 1
246	P	N/A	N/A	99.87	0.89964	0.92379	0.77698	46.0311	Rpb1, domain 1
247	P	N/A	N/A	98.56	0.8749	0.88584	0.7564	48.7174	Rpb1, domain 1
248	D	N/A	N/A	60.49	0.80396	0.90018	0.71437	45.588	Rpb1, domain 1
249	L	N/A	N/A	94.66	0.8789	0.94428	0.73591	42.0338	Rpb1, domain 1
250	R	N/A	N/A	99.97	0.9006	0.95189	0.78037	46.3247	Rpb1, domain 1
251	P	N/A	N/A	99.96	0.88237	0.92494	0.78064	43.0504	Rpb1, domain 1
252	L	N/A	N/A	51.32	0.77456	0.93211	0.69863	46.868	Rpb1, domain 1
253	V	N/A	N/A	95.34	0.8158	0.91184	0.69959	43.5577	Rpb1, domain 1
254	P	N/A	N/A	48.16	0.72157	0.71152	0.66327	44.5739	Rpb1, domain 1
255	L	N/A	N/A	98.87	0.74339	0.81564	0.60425	38.6827	Rpb1, domain 1
256	D	N/A	N/A	86.92	0.64208	0.67626	0.54737	39.2777	Rpb1, domain 1
257	G	N/A	N/A	98.74	0.62415	0.60084	0.4977	43.1213	Rpb1, domain 1
258	G	N/A	N/A	99.44	0.66718	0.65554	0.53609	44.2086	Rpb1, domain 1
259	R	N/A	N/A	97.33	0.70443	0.72808	0.59656	38.7311	Rpb1, domain 1
260	F	N/A	N/A	97.03	0.75943	0.80328	0.66232	44.2924	Rpb1, domain 1
261	A	N/A	N/A	98.49	0.86355	0.8652	0.71191	39.4368	Rpb1, domain 1
262	T	N/A	N/A	90.64	0.8292	0.86842	0.70102	42.4838	Rpb1, domain 1
263	S	N/A	N/A	99.2	0.8698	0.92358	0.73883	41.7552	Rpb1, domain 1
264	D	N/A	N/A	99.46	0.90384	0.92724	0.76425	41.6163	Rpb1, domain 1
265	L	N/A	N/A	95.8	0.8481	0.92977	0.688	43.9152	Rpb1, domain 1
266	N	N/A	N/A	99.86	0.92683	0.94063	0.79935	46.4537	Rpb1, domain 1
267	D	N/A	N/A	96.96	0.8675	0.90207	0.74428	47.9892	Rpb1, domain 1
268	L	N/A	N/A	99.15	0.89773	0.89664	0.73865	47.5422	Rpb1, domain 1
269	Y	N/A	N/A	99.95	0.92561	0.93615	0.81072	49.331	Rpb1, domain 1
270	R	N/A	N/A	99.76	0.91583	0.94337	0.78095	52.7242	Rpb1, domain 1
271	R	N/A	N/A	99.07	0.87711	0.88467	0.74492	53.8973	Rpb1, domain 1
272	V	N/A	N/A	94.86	0.8442	0.9373	0.72202	54.2583	Rpb1, domain 1
273	I	N/A	N/A	99.16	0.90161	0.9373	0.76289	56.9372	Rpb1, domain 1
274	N	N/A	N/A	91.18	0.83258	0.81708	0.73291	59.0658	Rpb1, domain 1
275	R	N/A	N/A	99.8	0.89936	0.90715	0.76861	58.8355	Rpb1, domain 1
276	N	N/A	N/A	99.97	0.93121	0.92272	0.80523	60.9811	Rpb1, domain 1
277	N	N/A	N/A	95.62	0.85315	0.85463	0.7267	64.0522	Rpb1, domain 1
278	R	N/A	N/A	99.93	0.89487	0.89989	0.77147	65.7314	Rpb1, domain 1
279	L	N/A	N/A	99.86	0.87818	0.8991	0.71916	64.6265	Rpb1, domain 1
280	K	N/A	N/A	85.77	0.69797	0.73868	0.59807	66.0775	Rpb1, domain 1
281	R	N/A	N/A	88.11	0.65047	0.72696	0.58718	71.9378	Rpb1, domain 1
282	L	N/A	N/A	96.06	0.66596	0.70754	0.56105	69.9571	Rpb1, domain 1
283	L	N/A	N/A	62.11	0.47003	0.53892	0.43175	69.2683	Rpb1, domain 1
284	D	N/A	N/A	48.6	0.44523	0.50653	0.3966	73.8766	Rpb1, domain 1
285	L	N/A	N/A	87.23	0.47346	0.5523	0.38861	76.4637	Rpb1, domain 1
286	A	N/A	N/A	11.23	0.36036	0.31113	0.32662	75.7896	Rpb1, domain 1
287	A	N/A	N/A	97.56	0.56347	0.55104	0.4517	72.7712	Rpb1, domain 1
288	P	N/A	N/A	99.88	0.71543	0.74066	0.62212	73.6035	Rpb1, domain 1
289	D	N/A	N/A	41.01	0.4966	0.58217	0.43665	71.414	Rpb1, domain 1
290	I	I->L	Heat shock	87.09	0.61699	0.76913	0.53824	72.0822	Rpb1, domain 1
291	I	N/A	N/A	97.05	0.7763	0.87629	0.67191	71.3487	Rpb1, domain 1
292	V	N/A	N/A	73.91	0.64523	0.80084	0.55985	68.2255	Rpb1, domain 1
293	R	N/A	N/A	62.21	0.69021	0.71972	0.62175	63.8015	Rpb1, domain 1
294	N	N/A	N/A	99.71	0.85901	0.86715	0.74674	64.9472	Rpb1, domain 1
295	E	N/A	N/A	99.95	0.86914	0.8766	0.74588	64.0135	Rpb1, domain 1
296	K	N/A	N/A	98.33	0.83114	0.82001	0.70344	62.6838	Rpb1, domain 1
297	R	N/A	N/A	99.75	0.83754	0.83298	0.70987	60.8673	Rpb1, domain 1
298	M	N/A	N/A	98.59	0.74533	0.77578	0.65133	59.779	Rpb1, domain 1
299	L	N/A	N/A	98.77	0.67563	0.70813	0.54086	57.9252	Rpb1, domain 1
300	Q	N/A	N/A	99.95	0.70678	0.69147	0.62281	55.9278	Rpb1, domain 1
301	E	N/A	N/A	99.07	0.76212	0.74129	0.6411	53.3341	Rpb1, domain 1
302	A	N/A	N/A	71.13	0.76756	0.70417	0.66243	52.8862	Rpb1, domain 1
303	V	N/A	N/A	99.28	0.90807	0.90998	0.75216	52.4903	Rpb1, domain 1
304	D	N/A	N/A	99.82	0.88797	0.87221	0.75435	49.9011	Rpb1, domain 1
305	A	N/A	N/A	79.98	0.77688	0.73635	0.66044	47.3449	Rpb1, domain 1
306	L	N/A	N/A	99.74	0.88813	0.88567	0.72169	47.0923	Rpb1, domain 1
307	L	N/A	N/A	27.82	0.73828	0.71311	0.65875	47.2468	Rpb1, domain 1
308	D	N/A	N/A	99.4	0.80781	0.77197	0.69174	43.7816	Rpb1, domain 1
309	N	N/A	N/A	98.42	0.81617	0.8048	0.69852	43.732	Rpb1, domain 1
310	G	N/A	N/A	85.76	0.62986	0.58807	0.53349	43.5818	Rpb1, domain 1
311	R	N/A	N/A	95.43	0.65367	0.66692	0.56159	44.3034	Rpb1, domain 1
312	R	N/A	N/A	88.16	0.58894	0.61946	0.51242	50.8183	Rpb1, domain 1
313	G	N/A	N/A	85.01	0.46622	0.45233	0.37854	47.9898	Rpb1, domain 1
314	R	N/A	N/A	76.53	0.39447	0.42159	0.3613	43.6992	Rpb1, domain 1
315	A	N/A	N/A	41.8	0.35142	0.3208	0.30535	45.9922	Rpb1, domain 1
316	I	N/A	N/A	38.92	0.26364	0.24877	0.24316	45.5542	Rpb1, domain 1
317	T	N/A	N/A	78.36	0.34039	0.3214	0.31265	44.7461	Rpb1, domain 1
318	G	N/A	N/A	87.67	0.42417	0.34431	0.36719	46.9419	Rpb1, domain 1
319	S	N/A	N/A	20.88	0.31174	0.2095	0.3006	45.7372	Rpb1, domain 1
320	N	N/A	N/A	44.44	0.42165	0.34242	0.39228	41.7907	Rpb1, domain 1
321	K	N/A	N/A	42.8	0.44882	0.33192	0.41984	42.4293	Rpb1, domain 1
322	R	N/A	N/A	97.87	0.67828	0.62332	0.58109	37.2295	Rpb1, domain 1
323	P	N/A	N/A	87.97	0.66274	0.58348	0.57311	40.4363	Rpb1, domain 1
324	L	N/A	N/A	98.16	0.76837	0.73024	0.61957	43.0044	Rpb1, domain 1
325	K	N/A	N/A	97.3	0.85564	0.87973	0.72968	37.396	Rpb1, domain 1
326	S	N/A	N/A	99.96	0.88391	0.88266	0.75065	41.0886	Rpb1, domain 1
327	L	N/A	N/A	96.67	0.80912	0.87846	0.67166	42.1967	Rpb1, domain 1
328	A	N/A	N/A	31.67	0.74054	0.81203	0.65828	39.9753	Rpb1, domain 1
329	D	N/A	N/A	76.6	0.75387	0.81733	0.67001	37.7392	Rpb1, domain 1
330	M	N/A	N/A	77.94	0.61957	0.77759	0.56421	36.5587	Rpb1, domain 1
331	I	N/A	N/A	29.76	0.76136	0.88372	0.65149	35.6945	Rpb1, domain 1
332	K	N/A	N/A	96.68	0.72322	0.78266	0.64323	35.8145	Rpb1, domain 1
333	G	N/A	N/A	99.74	0.85526	0.88134	0.71472	32.726	Rpb1, domain 1
334	K	K->Q	Resource exhaustion	99.99	0.89801	0.90197	0.76906	36.2211	Rpb1, domain 1
335	Q	N/A	N/A	89.42	0.79231	0.75994	0.70764	34.0079	Rpb1, domain 1
336	G	N/A	N/A	99.97	0.93846	0.92019	0.78497	29.6242	Rpb1, domain 1
337	R	N/A	N/A	98.83	0.91001	0.87753	0.79046	31.2751	Rpb1, domain 1
338	F	N/A	N/A	99.9	0.92822	0.90603	0.82058	28.3063	Rpb1, domain 1
339	R	N/A	N/A	99.99	0.9514	0.93443	0.82338	23.998	Rpb1, domain 1
340	Q	N/A	N/A	98.41	0.90282	0.8677	0.79656	25.4895	Rpb1, domain 1
341	N	N/A	N/A	99.87	0.9489	0.93053	0.82501	27.7161	Rpb1, domain 1
342	L	N/A	N/A	99.88	0.9489	0.94053	0.78062	25.326	Rpb1, domain 1
343	L	N/A	N/A	99.99	0.9553	0.94053	0.78585	20.6754	No_DATA
344	G	N/A	N/A	99.97	0.96422	0.95388	0.79314	22.0489	Rpb1, domain 2
345	K	K->N	Antibiotics (myxopyronin)	99.92	0.9655	0.95588	0.81416	26.6606	Rpb1, domain 2
346	R	N/A	N/A	99.99	0.9607	0.95588	0.82541	23.5492	Rpb1, domain 2
347	V	N/A	N/A	99.7	0.95672	0.95588	0.8079	23.6525	Rpb1, domain 2
348	D	N/A	N/A	99.99	0.95414	0.94562	0.82413	27.3552	Rpb1, domain 2
349	Y	N/A	N/A	91.23	0.92376	0.94562	0.82165	27.3342	Rpb1, domain 2
350	S	N/A	N/A	99.99	0.94682	0.93515	0.81092	21.3133	Rpb1, domain 2
351	G	N/A	N/A	91.55	0.91434	0.88308	0.76384	18.3247	Rpb1, domain 2
352	R	N/A	N/A	99.99	0.94712	0.93437	0.81655	14.4556	Rpb1, domain 2
353	S	N/A	N/A	99.06	0.89747	0.86872	0.75693	13.4777	Rpb1, domain 2
354	V	N/A	N/A	99.9	0.91572	0.91103	0.76038	10.4511	Rpb1, domain 2
355	I	N/A	N/A	99.97	0.91988	0.91829	0.77224	8.36728	Rpb1, domain 2
356	T	N/A	N/A	19.91	0.82317	0.85017	0.67897	11.8657	Rpb1, domain 2
357	V	N/A	N/A	90.6	0.79148	0.84369	0.66591	12.7111	Rpb1, domain 2
358	G	N/A	N/A	98.4	0.84492	0.84076	0.69413	16.2266	Rpb1, domain 2
359	P	N/A	N/A	99.73	0.84154	0.84834	0.72942	18.4627	Rpb1, domain 2
360	Y	N/A	N/A	12.93	0.55994	0.60172	0.53024	23.1838	Rpb1, domain 2
361	L	N/A	N/A	98.84	0.80934	0.84334	0.6887	19.5338	Rpb1, domain 2
362	R	N/A	N/A	24.06	0.70059	0.7408	0.63688	24.8212	Rpb1, domain 2
363	L	N/A	N/A	66.29	0.65463	0.80508	0.63283	21.1738	Rpb1, domain 2
364	H	N/A	N/A	66.3	0.69004	0.74736	0.67642	25.4255	Rpb1, domain 2
365	Q	N/A	N/A	88.43	0.78772	0.79311	0.73686	23.6565	Rpb1, domain 2
366	C	N/A	N/A	95.03	0.81882	0.90246	0.75869	19.3567	Rpb1, domain 2
367	G	N/A	N/A	99.86	0.86957	0.88215	0.74459	18.353	Rpb1, domain 2
368	L	N/A	N/A	87.76	0.78712	0.86063	0.67007	20.417	Rpb1, domain 2
369	P	P->S	Heat shock	99.95	0.85869	0.87885	0.75847	19.3662	Rpb1, domain 2
370	K	N/A	N/A	86.33	0.75777	0.80117	0.6534	25.6669	Rpb1, domain 2
371	K	N/A	N/A	41.68	0.56094	0.58365	0.49166	24.7324	Rpb1, domain 2
372	M	N/A	N/A	99.02	0.81189	0.86254	0.72766	21.2245	Rpb1, domain 2
373	A	A->T	Heat shock	99.44	0.82715	0.86254	0.68686	25.2771	Rpb1, domain 2
374	L	N/A	N/A	80.84	0.72922	0.87646	0.61661	28.251	Rpb1, domain 2
375	E	E->K	Resource exhaustion	97.71	0.82982	0.83061	0.70782	26.9507	Rpb1, domain 2
376	L	N/A	N/A	98.78	0.87216	0.92069	0.71887	24.3258	Rpb1, domain 2
377	F	N/A	N/A	93.83	0.85987	0.92014	0.76592	26.9034	Rpb1, domain 2
378	K	N/A	N/A	94.53	0.79755	0.83919	0.71327	31.2426	Rpb1, domain 2
379	P	N/A	N/A	99.84	0.8582	0.91069	0.77346	32.5617	Rpb1, domain 2
380	F	N/A	N/A	97.16	0.76166	0.85221	0.72347	32.2433	Rpb1, domain 2
381	I	N/A	N/A	49.52	0.6603	0.81681	0.62165	33.9313	Rpb1, domain 2
382	Y	N/A	N/A	26.2	0.57303	0.7082	0.58228	37.1811	Rpb1, domain 2
383	G	N/A	N/A	12.2	0.47551	0.49207	0.48132	39.2315	Rpb1, domain 2
384	K	N/A	N/A	41.79	0.49307	0.55476	0.48748	38.818	Rpb1, domain 2
385	L	N/A	N/A	92.47	0.59006	0.66359	0.50381	39.3803	Rpb1, domain 2
386	E	N/A	N/A	31.5	0.37429	0.41878	0.34998	44.0098	Rpb1, domain 2
387	L	N/A	N/A	9.1	0.27444	0.29008	0.24196	43.6358	Rpb1, domain 2
388	R	N/A	N/A	44.15	0.18307	0.15569	0.18243	42.6578	Rpb1, domain 2
389	G	N/A	N/A	66.19	0.25516	0.19902	0.22494	45.0911	Rpb1, domain 2
390	L	N/A	N/A	37.36	0.20958	0.19757	0.1976	40.4683	Rpb1, domain 2
391	A	N/A	N/A	74.78	0.44385	0.5168	0.38684	42.8189	Rpb1, domain 2
392	T	N/A	N/A	33.46	0.34603	0.40113	0.34848	47.2661	Rpb1, domain 2
393	T	N/A	N/A	50.12	0.4957	0.61154	0.48114	46.2271	Rpb1, domain 2
394	I	N/A	N/A	68.12	0.572	0.70777	0.51338	42.7473	Rpb1, domain 2
395	K	K->Y	Heavy metal	95.7	0.69735	0.74744	0.61408	44.7438	Rpb1, domain 2
396	A	N/A	N/A	37.46	0.50772	0.5641	0.45673	44.4089	Rpb1, domain 2
397	A	N/A	N/A	98.41	0.70174	0.72322	0.59313	40.6347	Rpb1, domain 2
398	K	N/A	N/A	92.65	0.6357	0.70068	0.56704	40.0873	Rpb1, domain 2
399	K	N/A	N/A	51.78	0.57874	0.67358	0.53477	41.5602	Rpb1, domain 2
400	M	N/A	N/A	48.07	0.4852	0.60291	0.46256	39.5821	Rpb1, domain 2
401	V	N/A	N/A	74.59	0.56663	0.70969	0.52381	34.9711	Rpb1, domain 2
402	E	N/A	N/A	84.06	0.51093	0.57747	0.46714	34.8587	Rpb1, domain 2
403	R	N/A	N/A	66.02	0.38543	0.43481	0.36826	33.8181	Rpb1, domain 2
404	E	N/A	N/A	39.47	0.28456	0.24871	0.26126	31.5364	Rpb1, domain 2
405	E	N/A	N/A	20.06	0.23329	0.21727	0.21594	34.8004	Rpb1, domain 2
406	A	N/A	N/A	13.78	0.42184	0.3637	0.39338	34.3418	Rpb1, domain 2
407	V	N/A	N/A	23.49	0.42322	0.40112	0.37228	37.8945	Rpb1, domain 2
408	V	N/A	N/A	87.97	0.59022	0.69812	0.52354	33.5652	Rpb1, domain 2
409	W	N/A	N/A	92.77	0.68999	0.74921	0.64148	30.612	Rpb1, domain 2
410	D	N/A	N/A	89.1	0.59288	0.66325	0.52984	35.4023	Rpb1, domain 2
411	I	N/A	N/A	49.95	0.56031	0.74881	0.51114	35.9953	Rpb1, domain 2
412	L	N/A	N/A	97.78	0.74164	0.84122	0.6134	30.4663	Rpb1, domain 2
413	D	N/A	N/A	23.19	0.64995	0.72936	0.55632	31.0169	Rpb1, domain 2
414	E	N/A	N/A	70.15	0.58585	0.63315	0.50424	35.7762	Rpb1, domain 2
415	V	N/A	N/A	91.7	0.67704	0.80606	0.57509	33.0504	Rpb1, domain 2
416	I	N/A	N/A	87.28	0.64489	0.74497	0.56413	28.5144	Rpb1, domain 2
417	R	N/A	N/A	43.67	0.55546	0.58699	0.51373	33.4817	Rpb1, domain 2
418	E	N/A	N/A	77.6	0.60678	0.61727	0.5588	32.1191	Rpb1, domain 2
419	H	N/A	N/A	89.97	0.69409	0.71155	0.65407	30.5979	Rpb1, domain 2
420	P	N/A	N/A	95.54	0.74775	0.72797	0.65434	26.2957	Rpb1, domain 2
421	V	N/A	N/A	93.81	0.8365	0.87241	0.7184	22.4511	Rpb1, domain 2
422	L	N/A	N/A	77.84	0.80875	0.8945	0.71661	21.629	Rpb1, domain 2
423	L	N/A	N/A	99.77	0.92711	0.93652	0.76049	16.4538	Rpb1, domain 2
424	N	N/A	N/A	99.97	0.94236	0.95368	0.81845	14.8733	Rpb1, domain 2
425	R	N/A	N/A	99.99	0.94727	0.95626	0.81507	8.77423	Rpb1, domain 2
426	A	N/A	N/A	99.97	0.96667	0.95651	0.8004	11.9189	Rpb1, domain 2
427	P	N/A	N/A	99.99	0.96672	0.95604	0.84262	10.5306	Rpb1, domain 2
428	T	T->S	Resource exhaustion	99.61	0.95395	0.9554	0.81827	15.2363	Rpb1, domain 2
429	L	N/A	N/A	99.97	0.94837	0.95185	0.78403	14.6465	Rpb1, domain 2
430	H	N/A	N/A	99.73	0.93336	0.92846	0.83491	17.0766	Rpb1, domain 2
431	R	N/A	N/A	97.2	0.89212	0.92279	0.77238	22.1319	Rpb1, domain 2
432	L	N/A	N/A	98.43	0.86912	0.90827	0.73416	17.9573	Rpb1, domain 2
433	G	N/A	N/A	93.34	0.84728	0.80138	0.73668	15.698	Rpb1, domain 2
434	I	I->N	Resource exhaustion	96.85	0.8849	0.90803	0.74718	18.5929	Rpb1, domain 2
435	Q	N/A	N/A	99.66	0.89251	0.87446	0.78642	18.2328	Rpb1, domain 2
436	A	N/A	N/A	99.17	0.88494	0.84822	0.74511	21.9702	Rpb1, domain 2
437	F	N/A	N/A	99.73	0.86844	0.86884	0.76409	19.5638	Rpb1, domain 2
438	E	N/A	N/A	84.37	0.73279	0.68657	0.64467	25.0659	Rpb1, domain 2
439	P	N/A	N/A	99.48	0.8258	0.82448	0.72348	23.807	Rpb1, domain 2
440	V	N/A	N/A	46.89	0.62014	0.68265	0.55946	23.3628	Rpb1, domain 2
441	L	N/A	N/A	98.02	0.8112	0.83703	0.67089	25.6171	Rpb1, domain 2
442	I	N/A	N/A	56.65	0.69528	0.79425	0.63198	21.1876	Rpb1, domain 2
443	E	N/A	N/A	86.99	0.73799	0.76333	0.6275	23.3584	Rpb1, domain 2
444	G	N/A	N/A	98.97	0.83244	0.82846	0.67684	19.8631	Rpb1, domain 2
445	K	N/A	N/A	83.32	0.72282	0.74273	0.63919	18.2257	Rpb1, domain 2
446	A	N/A	N/A	96.79	0.83035	0.83126	0.68617	14.1284	Rpb1, domain 2
447	I	N/A	N/A	90.32	0.85893	0.87245	0.73279	13.7185	Rpb1, domain 2
448	Q	N/A	N/A	63.14	0.71861	0.69005	0.68197	16.38	Rpb1, domain 2
449	L	N/A	N/A	91.65	0.85498	0.90454	0.71269	12.4004	Rpb1, domain 2
450	H	N/A	N/A	98.19	0.88246	0.87513	0.79119	17.0195	Rpb1, domain 2
451	P	N/A	N/A	99.7	0.89486	0.88975	0.79287	15.1717	Rpb1, domain 2
452	L	N/A	N/A	97.83	0.86403	0.87614	0.71858	17.7749	Rpb1, domain 2
453	V	N/A	N/A	89.48	0.82973	0.83653	0.70401	15.1624	Rpb1, domain 2
454	C	N/A	N/A	94.79	0.82362	0.7948	0.7567	10.9974	Rpb1, domain 2
455	A	N/A	N/A	33.19	0.6513	0.60757	0.58231	13.23	Rpb1, domain 2
456	A	N/A	N/A	96.19	0.78806	0.7498	0.68981	13.9219	Rpb1, domain 2
457	Y	N/A	N/A	38.83	0.82601	0.86943	0.76438	11.7544	Rpb1, domain 2
458	N	N/A	N/A	99.94	0.89474	0.88388	0.79406	9.61764	Rpb1, domain 2
459	A	N/A	N/A	99.96	0.93903	0.93486	0.79604	5.29686	Rpb1, domain 2
460	D	N/A	N/A	99.96	0.95672	0.96201	0.82798	3.27989	Rpb1, domain 2
461	F	N/A	N/A	99.94	0.9674	0.96149	0.83746	6.89496	Rpb1, domain 2
462	D	N/A	N/A	99.97	0.96753	0.95616	0.83091	4.19427	Rpb1, domain 2
463	G	N/A	N/A	99.99	0.9678	0.95718	0.81539	5.74665	Rpb1, domain 2
464	D	N/A	N/A	99.99	0.96281	0.94925	0.83044	4.57389	Rpb1, domain 2
465	Q	N/A	N/A	99.73	0.95095	0.94533	0.83382	9.78244	Rpb1, domain 2
466	M	N/A	N/A	99.96	0.95111	0.95112	0.84993	11.0973	Rpb1, domain 2
467	A	N/A	N/A	99.51	0.92003	0.93151	0.77471	14.997	Rpb1, domain 2
468	V	N/A	N/A	87.63	0.88157	0.95323	0.75956	18.4417	Rpb1, domain 2
469	H	H->Q	Resource exhaustion	99.36	0.91302	0.94764	0.8095	20.8083	Rpb1, domain 2
470	V	N/A	N/A	71.41	0.80196	0.93556	0.67549	25.3508	Rpb1, domain 2
471	P	N/A	N/A	99.31	0.84308	0.88382	0.72794	26.9279	Rpb1, domain 2
472	L	N/A	N/A	98.61	0.78689	0.8565	0.64454	30.7442	Rpb1, domain 2
473	T	N/A	N/A	21.49	0.74856	0.79517	0.62743	33.497	Rpb1, domain 2
474	L	N/A	N/A	34.66	0.52866	0.57559	0.43377	35.4619	Rpb1, domain 2
475	E	N/A	N/A	93.06	0.66922	0.63725	0.55592	35.8659	Rpb1, domain 2
476	A	N/A	N/A	98.3	0.7749	0.76506	0.63987	30.8609	Rpb1, domain 2
477	Q	N/A	N/A	86.57	0.67372	0.66607	0.58687	29.8731	Rpb1, domain 2
478	L	N/A	N/A	42.1	0.60616	0.66455	0.51026	33.9072	Rpb1, domain 2
479	E	N/A	N/A	99.96	0.7838	0.8046	0.67023	30.9048	Rpb1, domain 2
480	A	N/A	N/A	90.41	0.6771	0.72879	0.57916	27.2618	Rpb1, domain 2
481	R	N/A	N/A	84.65	0.63287	0.69973	0.5575	30.1136	Rpb1, domain 2
482	A	N/A	N/A	18.55	0.45729	0.56292	0.39676	30.4128	Rpb1, domain 2
483	L	N/A	N/A	95.97	0.67248	0.72857	0.55563	29.8486	Rpb1, domain 2
484	M	N/A	N/A	97.4	0.67054	0.75193	0.61124	24.6674	Rpb1, domain 2
485	M	N/A	N/A	37.31	0.61759	0.69615	0.56016	25.2182	Rpb1, domain 2
486	S	N/A	N/A	57.84	0.59831	0.55627	0.55483	20.8118	Rpb1, domain 2
487	T	N/A	N/A	37.47	0.47993	0.52578	0.44342	24.4599	No
488	N	N/A	N/A	62.16	0.54895	0.55143	0.54902	26.5279	No
489	N	N/A	N/A	89.28	0.72395	0.71233	0.65616	24.428	Rpb1, domain 3
490	I	N/A	N/A	81.9	0.66643	0.77218	0.5933	24.8499	Rpb1, domain 3
491	L	N/A	N/A	96.48	0.72547	0.73933	0.61537	25.639	Rpb1, domain 3
492	S	N/A	N/A	42.86	0.59846	0.55822	0.54305	22.1835	Rpb1, domain 3
493	P	P->S	Heat shock	99	0.78269	0.7585	0.69198	22.9174	Rpb1, domain 3
494	A	A->V	Stationary phase in nutrient	66.05	0.65579	0.57787	0.58276	23.398	Rpb1, domain 3
495	N	N/A	N/A	43.1	0.59884	0.54957	0.59674	24.6991	Rpb1, domain 3
496	G	N/A	N/A	99.88	0.8021	0.79269	0.68226	26.7993	Rpb1, domain 3
497	E	N/A	N/A	24.54	0.51665	0.51249	0.47771	24.3952	Rpb1, domain 3
498	P	N/A	N/A	95.48	0.67893	0.70221	0.60263	22.8311	Rpb1, domain 3
499	I	N/A	N/A	54.52	0.63107	0.79546	0.55703	17.6059	Rpb1, domain 3
500	I	N/A	N/A	42.49	0.46866	0.61334	0.43904	18.6149	Rpb1, domain 3
501	V	N/A	N/A	52.43	0.47322	0.58794	0.43279	19.0987	Rpb1, domain 3
502	P	N/A	N/A	99.25	0.69929	0.74275	0.62623	20.1757	Rpb1, domain 3
503	S	N/A	N/A	76.65	0.60855	0.67961	0.56249	16.0479	Rpb1, domain 3
504	Q	Q->R	Resource exhaustion	87.15	0.69092	0.69006	0.64386	14.9448	Rpb1, domain 3
505	D	N/A	N/A	98.55	0.74974	0.81164	0.66389	17.2683	Rpb1, domain 3
506	V	N/A	N/A	23.46	0.63673	0.80928	0.61668	19.9152	Rpb1, domain 3
507	V	N/A	N/A	85.7	0.69535	0.82186	0.61474	21.2393	Rpb1, domain 3
508	L	N/A	N/A	81.79	0.65778	0.7905	0.54189	21.8523	Rpb1, domain 3
509	G	N/A	N/A	99.96	0.77437	0.83339	0.64997	24.5454	Rpb1, domain 3
510	L	N/A	N/A	61.69	0.54995	0.74572	0.48896	26.5131	Rpb1, domain 3
511	Y	Y->S	Heat shock	91.45	0.73134	0.83321	0.66754	27.1014	Rpb1, domain 3
512	Y	N/A	N/A	86.23	0.73851	0.85434	0.67605	28.6624	Rpb1, domain 3
513	M	N/A	N/A	25.35	0.61361	0.80146	0.54211	30.8596	Rpb1, domain 3
514	T	N/A	N/A	85.54	0.66384	0.77701	0.59983	31.9454	Rpb1, domain 3
515	R	N/A	N/A	31	0.35107	0.46811	0.32946	32.6039	Rpb1, domain 3
516	D	N/A	N/A	22.98	0.33466	0.38114	0.29346	37.5448	Rpb1, domain 3
517	C	N/A	N/A	5.49	0.28639	0.28411	0.25249	37.8543	Rpb1, domain 3
518	V	N/A	N/A	14.86	0.19694	0.13055	0.17276	40.1259	Rpb1, domain 3
519	N	N/A	N/A	33.97	0.2327	0.14093	0.20431	42.0179	Rpb1, domain 3
520	A	N/A	N/A	39.27	0.17907	0.10109	0.11246	46.3096	Rpb1, domain 3
521	K	N/A	N/A	48.26	0.19093	0.11886	0.13714	46.7274	Rpb1, domain 3
522	G	N/A	N/A	92.3	0.18904	0.14357	0.14348	51.0345	Rpb1, domain 3
523	E	N/A	N/A	80.68	0.13381	0.11076	0.08625	53.8359	Rpb1, domain 3
524	G	N/A	N/A	84.23	0.12864	0.10805	0.07531	51.6752	Rpb1, domain 3
525	M	N/A	N/A	44.26	0.22298	0.19439	0.23271	49.2061	Rpb1, domain 3
526	V	N/A	N/A	36.21	0.19008	0.25266	0.17643	50.4122	Rpb1, domain 3
527	L	N/A	N/A	12.76	0.47932	0.49852	0.44109	50.8934	Rpb1, domain 3
528	T	N/A	N/A	11.28	0.29124	0.25634	0.26333	48.5437	Rpb1, domain 3
529	G	N/A	N/A	15.69	0.42599	0.43389	0.4137	52.6991	Rpb1, domain 3
530	P	N/A	N/A	28.95	0.35681	0.40878	0.33878	54.5526	Rpb1, domain 3
531	K	N/A	N/A	10.47	0.37489	0.4095	0.35333	60.4416	Rpb1, domain 3
532	E	N/A	N/A	93.8	0.52423	0.62824	0.48506	59.8425	Rpb1, domain 3
533	A	N/A	N/A	53.49	0.50937	0.71319	0.45905	55.1661	Rpb1, domain 3
534	E	N/A	N/A	21.48	0.38191	0.47787	0.3439	54.4103	Rpb1, domain 3
535	R	N/A	N/A	21.93	0.37659	0.50069	0.34894	60.7961	Rpb1, domain 3
536	L	N/A	N/A	2.65	0.59402	0.65951	0.49662	57.4847	Rpb1, domain 3
537	Y	N/A	N/A	54.92	0.4049	0.47342	0.38758	53.4837	Rpb1, domain 3
538	R	N/A	N/A	20.18	0.36069	0.38988	0.34877	55.5343	Rpb1, domain 3
539	S	N/A	N/A	10.54	0.27806	0.30218	0.26937	56.9133	Rpb1, domain 3
540	G	N/A	N/A	64.83	0.3046	0.23725	0.28513	54.507	Rpb1, domain 3
541	L	N/A	N/A	8.59	0.15684	0.21275	0.14675	50.2868	Rpb1, domain 3
542	A	N/A	N/A	16.67	0.38499	0.55404	0.35538	53.9335	Rpb1, domain 3
543	S	N/A	N/A	18.78	0.31594	0.28129	0.32225	55.1811	Rpb1, domain 3
544	L	N/A	N/A	74.72	0.45327	0.53532	0.40103	54.7056	Rpb1, domain 3
545	H	N/A	N/A	64.6	0.49503	0.50112	0.50536	53.5793	Rpb1, domain 3
546	A	N/A	N/A	55.57	0.45574	0.45654	0.43726	50.946	Rpb1, domain 3
547	R	N/A	N/A	42.47	0.40514	0.46496	0.38134	47.1456	Rpb1, domain 3
548	V	N/A	N/A	44.06	0.51303	0.67375	0.47201	44.658	Rpb1, domain 3
549	K	N/A	N/A	49.73	0.31174	0.4006	0.28	41.9897	Rpb1, domain 3
550	V	N/A	N/A	56.01	0.36491	0.55822	0.32812	44.42	Rpb1, domain 3
551	R	N/A	N/A	69.71	0.33248	0.39191	0.31339	43.7899	Rpb1, domain 3
552	I	N/A	N/A	30.06	0.21046	0.31396	0.18607	46.9376	Rpb1, domain 3
553	T	N/A	N/A	35.62	0.19688	0.18645	0.19424	46.1179	Rpb1, domain 3
554	E	N/A	N/A	38.59	0.15835	0.11703	0.13558	50.1099	Rpb1, domain 3
555	Y	N/A	N/A	14.43	0.14397	0.12792	0.08867	49.2391	Rpb1, domain 3
556	E	N/A	N/A	22.95	0.14004	0.07261	0.08702	50.2006	Rpb1, domain 3
557	K	N/A	N/A	36.62	0.15113	0.08318	0.08024	47.4324	Rpb1, domain 3
558	D	N/A	N/A	38.84	0.15682	0.10514	0.05889	42.6736	Rpb1, domain 3
559	A	N/A	N/A	18.61	0.1454	0.11947	0.04241	43.6069	Rpb1, domain 3
560	N	N/A	N/A	28.72	0.16051	0.12912	0.06148	47.3367	Rpb1, domain 3
561	G	N/A	N/A	66.36	0.176	0.12968	0.0755	44.178	Rpb1, domain 3
562	E	N/A	N/A	41.69	0.16763	0.11707	0.06377	40.5413	Rpb1, domain 3
563	L	N/A	N/A	23.09	0.17033	0.10847	0.05848	46.2636	Rpb1, domain 3
564	V	N/A	N/A	30.12	0.16643	0.0937	0.07943	46.6383	Rpb1, domain 3
565	A	N/A	N/A	13.19	0.15875	0.07464	0.09594	42.0989	Rpb1, domain 3
566	K	N/A	N/A	34.96	0.16463	0.09237	0.11441	41.2226	Rpb1, domain 3
567	T	N/A	N/A	39.8	0.172	0.1316	0.14532	46.3472	Rpb1, domain 3
568	S	N/A	N/A	16.89	0.2087	0.17249	0.19918	44.4444	Rpb1, domain 3
569	L	N/A	N/A	35.9	0.29688	0.35495	0.28726	47.7997	Rpb1, domain 3
570	K	N/A	N/A	9.78	0.38262	0.50942	0.34906	44.7936	Rpb1, domain 3
571	D	N/A	N/A	35.16	0.37445	0.43913	0.3336	40.5368	Rpb1, domain 3
572	T	N/A	N/A	94.47	0.68021	0.76447	0.59734	39.1959	Rpb1, domain 3
573	T	N/A	N/A	86.18	0.67618	0.80597	0.60605	41.2373	Rpb1, domain 3
574	V	N/A	N/A	50.58	0.56048	0.68783	0.50285	39.2994	Rpb1, domain 3
575	G	N/A	N/A	99.77	0.79794	0.8815	0.67283	35.3564	Rpb1, domain 3
576	R	N/A	N/A	77.03	0.70906	0.83843	0.64032	36.8814	Rpb1, domain 3
577	A	N/A	N/A	31.57	0.53526	0.76937	0.48877	38.8569	Rpb1, domain 3
578	I	N/A	N/A	42.76	0.59455	0.75975	0.53142	35.901	Rpb1, domain 3
579	L	N/A	N/A	34.82	0.52446	0.58675	0.48431	32.09	Rpb1, domain 3
580	W	N/A	N/A	13.37	0.42809	0.46429	0.4047	38.7035	Rpb1, domain 3
581	M	N/A	N/A	7.42	0.29681	0.35442	0.28343	39.07	Rpb1, domain 3
582	I	N/A	N/A	54.26	0.3488	0.51203	0.30364	34.0588	Rpb1, domain 3
583	V	N/A	N/A	21.73	0.4042	0.50456	0.35611	31.8138	Rpb1, domain 3
584	P	N/A	N/A	97.63	0.46347	0.46006	0.41282	36.0357	Rpb1, domain 3
585	K	N/A	N/A	30.77	0.27024	0.23945	0.24494	38.242	Rpb1, domain 3
586	G	N/A	N/A	40.94	0.10802	0.07679	0.07291	34.5373	Rpb1, domain 3
587	L	N/A	N/A	37.68	0.22809	0.317	0.21958	34.3736	Rpb1, domain 3
588	P	N/A	N/A	64.97	0.23293	0.22685	0.21792	38.5822	Rpb1, domain 3
589	Y	N/A	N/A	43.81	0.30037	0.32129	0.31032	39.3152	Rpb1, domain 3
590	S	N/A	N/A	26.32	0.19385	0.17425	0.19178	39.2464	Rpb1, domain 3
591	I	N/A	N/A	22.5	0.23883	0.19068	0.22793	40.4248	Rpb1, domain 3
592	V	N/A	N/A	43.78	0.20673	0.14724	0.1781	35.7236	Rpb1, domain 3
593	N	N/A	N/A	81.93	0.16871	0.12073	0.10845	34.347	Rpb1, domain 3
594	Q	N/A	N/A	21.8	0.21374	0.15926	0.17022	36.3996	Rpb1, domain 3
595	A	N/A	N/A	14.8	0.27795	0.23144	0.23007	32.3916	Rpb1, domain 3
596	L	N/A	N/A	43.78	0.37168	0.39753	0.3615	29.4387	Rpb1, domain 3
597	G	N/A	N/A	24.89	0.31804	0.25371	0.30863	28.3318	Rpb1, domain 3
598	K	N/A	N/A	92.79	0.55182	0.53812	0.48073	26.633	Rpb1, domain 3
599	K	N/A	N/A	82.21	0.51327	0.48227	0.45711	25.4538	Rpb1, domain 3
600	A	N/A	N/A	16.52	0.30665	0.29908	0.28769	27.9225	Rpb1, domain 3
601	I	N/A	N/A	43.95	0.49246	0.63978	0.44915	23.5756	Rpb1, domain 3
602	S	N/A	N/A	47.26	0.35587	0.33695	0.33398	23.538	Rpb1, domain 3
603	K	N/A	N/A	29.18	0.26586	0.2729	0.25852	28.427	Rpb1, domain 3
604	M	N/A	N/A	10.43	0.3957	0.54844	0.36722	26.7433	Rpb1, domain 3
605	L	N/A	N/A	14.29	0.3768	0.53009	0.36045	24.7687	Rpb1, domain 3
606	N	N/A	N/A	41.7	0.28177	0.2814	0.29267	28.6902	Rpb1, domain 3
607	T	N/A	N/A	17.26	0.2549	0.29784	0.27279	31.9879	Rpb1, domain 3
608	C	N/A	N/A	25.69	0.31466	0.48821	0.32602	31.2528	Rpb1, domain 3
609	Y	N/A	N/A	56.91	0.3274	0.43045	0.35571	31.232	Rpb1, domain 3
610	R	N/A	N/A	46.56	0.23988	0.28378	0.26022	34.5233	Rpb1, domain 3
611	I	N/A	N/A	8.4	0.19429	0.23974	0.19821	37.0482	Rpb1, domain 3
612	L	N/A	N/A	18.55	0.19825	0.27114	0.22754	35.3512	Rpb1, domain 3
613	G	N/A	N/A	59.89	0.29479	0.27573	0.25578	33.9368	Rpb1, domain 3
614	L	N/A	N/A	28.19	0.1949	0.27431	0.1847	30.5384	Rpb1, domain 3
615	K	N/A	N/A	37.2	0.25571	0.27469	0.23959	34.5134	Rpb1, domain 3
616	P	N/A	N/A	12.35	0.25064	0.26658	0.23023	33.4637	Rpb1, domain 3
617	T	N/A	N/A	78.23	0.40435	0.44927	0.37827	28.7508	Rpb1, domain 3
618	V	N/A	N/A	54.92	0.41066	0.48048	0.37218	27.9421	Rpb1, domain 3
619	I	N/A	N/A	35.77	0.33417	0.37286	0.30091	30.6419	Rpb1, domain 3
620	F	N/A	N/A	53.51	0.44216	0.50098	0.43419	29.1774	Rpb1, domain 3
621	A	A->T	Resource exhaustion	40.92	0.52702	0.68742	0.46284	24.6681	Rpb1, domain 3
622	D	N/A	N/A	99.09	0.67171	0.70005	0.60734	25.6138	Rpb1, domain 3
623	Q	N/A	N/A	23.81	0.42438	0.43176	0.41935	29.0539	Rpb1, domain 3
624	I	N/A	N/A	35.45	0.54637	0.72904	0.51313	25.6342	Rpb1, domain 3
625	M	N/A	N/A	37.63	0.6527	0.62915	0.62012	22.1425	Rpb1, domain 3
626	Y	N/A	N/A	23.43	0.42815	0.44415	0.41047	26.4865	Rpb1, domain 3
627	T	N/A	N/A	20.66	0.52903	0.64479	0.47571	27.0298	Rpb1, domain 3
628	G	N/A	N/A	99.56	0.69353	0.70546	0.61599	23.4286	Rpb1, domain 3
629	F	N/A	N/A	74.85	0.60996	0.69406	0.60722	20.1197	Rpb1, domain 3
630	A	N/A	N/A	16.09	0.42543	0.42638	0.43323	25.6879	Rpb1, domain 3
631	Y	N/A	N/A	39.12	0.44772	0.52243	0.47997	28.8252	Rpb1, domain 3
632	A	N/A	N/A	66.05	0.52985	0.4789	0.50451	23.1874	Rpb1, domain 3
633	A	N/A	N/A	12.65	0.48548	0.42501	0.46284	24.9863	Rpb1, domain 3
634	R	N/A	N/A	40.86	0.38923	0.38459	0.38122	30.2166	Rpb1, domain 3
635	S	N/A	N/A	47.25	0.39545	0.33354	0.37121	27.8667	Rpb1, domain 3
636	G	N/A	N/A	94.07	0.52846	0.45954	0.49504	25.9299	Rpb1, domain 3
637	A	N/A	N/A	8.32	0.44789	0.59461	0.42699	23.7357	Rpb1, domain 3
638	S	N/A	N/A	55.96	0.58356	0.70768	0.57124	24.2162	Rpb1, domain 3
639	V	N/A	N/A	46.07	0.45441	0.58049	0.45653	21.7952	Rpb1, domain 3
640	G	N/A	N/A	56.17	0.50558	0.51667	0.49441	24.9749	Rpb1, domain 3
641	I	N/A	N/A	38.38	0.4469	0.62023	0.43887	27.7636	Rpb1, domain 3
642	D	N/A	N/A	35.19	0.34926	0.35905	0.34804	30.3608	Rpb1, domain 3
643	D	N/A	N/A	98.63	0.60578	0.63541	0.54992	27.3478	Rpb1, domain 3
644	M	N/A	N/A	38.81	0.43082	0.62887	0.4289	26.7927	Rpb1, domain 3
645	V	N/A	N/A	37.57	0.34875	0.38637	0.32342	31.8265	No
646	I	N/A	N/A	43.42	0.43899	0.52143	0.40112	32.5644	No
647	P	N/A	N/A	78.05	0.42611	0.40169	0.40101	34.1611	No
648	E	N/A	N/A	22.05	0.35125	0.28002	0.34083	39.869	No
649	K	N/A	N/A	10.65	0.31564	0.26673	0.30355	40.474	No
650	K	N/A	N/A	96.9	0.52834	0.51192	0.47529	34.7573	No
651	H	N/A	N/A	5.84	0.27995	0.26625	0.27169	40.5669	No
652	E	N/A	N/A	40.12	0.37302	0.3579	0.34796	42.4538	No
653	I	N/A	N/A	65.93	0.39582	0.47965	0.36943	38.9297	No
654	I	N/A	N/A	43.25	0.4413	0.56637	0.41625	37.8612	No
655	S	N/A	N/A	7.79	0.34078	0.31298	0.3322	43.1238	No
656	E	N/A	N/A	38.61	0.3166	0.27977	0.30406	44.2029	No
657	A	N/A	N/A	59.05	0.42061	0.36888	0.38499	41.019	No
658	E	N/A	N/A	45.18	0.29486	0.26603	0.30139	41.814	No
659	A	N/A	N/A	25.82	0.30546	0.23882	0.29541	46.3271	No
660	E	N/A	N/A	38.89	0.35012	0.28034	0.35898	45.6753	No
661	V	N/A	N/A	74.33	0.39989	0.4705	0.37028	43.4802	No
662	A	N/A	N/A	21.25	0.31498	0.30883	0.31834	47.7217	No
663	E	N/A	N/A	41.88	0.32991	0.31811	0.32815	50.2061	No
664	I	N/A	N/A	55.88	0.38151	0.49699	0.37651	47.9367	No
665	Q	N/A	N/A	23.07	0.32007	0.36291	0.34429	48.5448	No
666	E	N/A	N/A	16.29	0.27737	0.31242	0.30645	52.7849	No
667	Q	N/A	N/A	73.28	0.32868	0.36347	0.35409	52.9846	No
668	F	N/A	N/A	41.16	0.44943	0.52208	0.4815	51.6191	No
669	Q	N/A	N/A	23.18	0.29421	0.28244	0.30843	54.1737	No
670	S	N/A	N/A	23.69	0.31846	0.30401	0.34506	57.9677	No
671	G	N/A	N/A	99.68	0.56034	0.56132	0.48536	57.5922	No
672	L	N/A	N/A	74.3	0.45367	0.51995	0.40967	56.3934	No
673	V	N/A	N/A	27.66	0.49489	0.65087	0.46314	52.1574	Rpb1, domain 4
674	T	N/A	N/A	87.62	0.56963	0.63606	0.52089	52.5518	Rpb1, domain 4
675	A	N/A	N/A	19.42	0.43454	0.45941	0.42646	49.4211	Rpb1, domain 4
676	G	N/A	N/A	37.88	0.44491	0.449	0.42802	47.7196	Rpb1, domain 4
677	E	N/A	N/A	96.55	0.63396	0.61994	0.57033	49.3238	Rpb1, domain 4
678	R	N/A	N/A	80.61	0.54855	0.55211	0.53748	46.8101	Rpb1, domain 4
679	Y	N/A	N/A	77.41	0.49268	0.46128	0.48032	41.6031	Rpb1, domain 4
680	N	N/A	N/A	58.23	0.44877	0.45108	0.44342	43.3245	Rpb1, domain 4
681	K	N/A	N/A	46.92	0.4272	0.38808	0.4231	45.0629	Rpb1, domain 4
682	V	N/A	N/A	72.22	0.4355	0.48267	0.40415	41.5677	Rpb1, domain 4
683	I	N/A	N/A	56.41	0.50297	0.55288	0.466	37.4061	Rpb1, domain 4
684	D	N/A	N/A	54.22	0.41951	0.44249	0.397	39.6653	Rpb1, domain 4
685	I	N/A	N/A	56.98	0.44373	0.55708	0.40735	40.8867	Rpb1, domain 4
686	W	N/A	N/A	99.91	0.64932	0.67189	0.63612	37.0042	Rpb1, domain 4
687	A	N/A	N/A	16.7	0.40453	0.49778	0.40011	34.7484	Rpb1, domain 4
688	A	N/A	N/A	16.14	0.36811	0.38069	0.39366	36.3316	Rpb1, domain 4
689	A	N/A	N/A	56.39	0.44116	0.51036	0.46269	35.8014	Rpb1, domain 4
690	N	N->D	Antibiotics (salinamide_A)	32.07	0.39019	0.43247	0.40151	31.2817	Rpb1, domain 4
691	D	N/A	N/A	53.15	0.39953	0.42253	0.41863	32.8471	Rpb1, domain 4
692	R	N/A	N/A	16.25	0.33178	0.35282	0.34601	38.1547	Rpb1, domain 4
693	V	N/A	N/A	57.36	0.4649	0.59029	0.45623	33.2859	Rpb1, domain 4
694	S	N/A	N/A	14.4	0.37535	0.38256	0.38715	30.3167	Rpb1, domain 4
695	K	N/A	N/A	41.3	0.32779	0.33587	0.34783	32.1712	Rpb1, domain 4
696	A	N/A	N/A	51.34	0.32329	0.34817	0.31474	35.0172	Rpb1, domain 4
697	M	M->V	Antibiotics (salinamide_A)	57.59	0.35711	0.47667	0.37807	30.7529	Rpb1, domain 4
698	M	N/A	N/A	63.45	0.28293	0.33456	0.30664	30.0189	Rpb1, domain 4
699	D	N/A	N/A	26.19	0.27428	0.29078	0.27508	35.7475	Rpb1, domain 4
700	N	N/A	N/A	36.44	0.21918	0.24124	0.21403	35.8677	Rpb1, domain 4
701	L	N/A	N/A	52.69	0.31144	0.40012	0.309	32.1289	Rpb1, domain 4
702	Q	N/A	N/A	8.07	0.21159	0.17284	0.14638	34.7294	Rpb1, domain 4
703	T	N/A	N/A	24.65	0.19756	0.17339	0.11798	38.4429	Rpb1, domain 4
704	E	N/A	N/A	41.17	0.20281	0.18389	0.12466	38.4946	Rpb1, domain 4
705	T	N/A	N/A	27.78	0.16366	0.12727	0.06678	0	Rpb1, domain 4
706	V	V->L	Acid conditions	60.73	0.15367	0.12473	0.07064	0	Rpb1, domain 4
707	I	N/A	N/A	40.36	0.14065	0.11652	0.06147	0	Rpb1, domain 4
708	N	N/A	N/A	43.81	0.15803	0.11705	0.07436	0	Rpb1, domain 4
709	R	N/A	N/A	47.8	0.14941	0.10477	0.0855	0	Rpb1, domain 4
710	D	N/A	N/A	52.13	0.10487	0.09215	0.04008	0	Rpb1, domain 4
711	G	N/A	N/A	77.26	0.13096	0.11143	0.06187	0	Rpb1, domain 4
712	Q	N/A	N/A	19.18	0.14004	0.11709	0.05784	0	Rpb1, domain 4
713	E	N/A	N/A	44.44	0.14948	0.12146	0.06165	0	Rpb1, domain 4
714	E	N/A	N/A	38.86	0.15989	0.12138	0.07354	0	Rpb1, domain 4
715	K	N/A	N/A	28.3	0.17893	0.12807	0.10107	0	Rpb1, domain 4
716	Q	N/A	N/A	71.18	0.19897	0.13267	0.1388	0	Rpb1, domain 4
717	V	N/A	N/A	13.28	0.24977	0.16841	0.21333	34.1054	Rpb1, domain 4
718	S	N/A	N/A	45.85	0.27731	0.20634	0.25696	33.6626	Rpb1, domain 4
719	F	N/A	N/A	61.93	0.34889	0.28933	0.3408	32.386	Rpb1, domain 4
720	N	N/A	N/A	97.89	0.58431	0.56934	0.55676	28.85	Rpb1, domain 4
721	S	N/A	N/A	47.98	0.49353	0.47311	0.50838	25.5288	Rpb1, domain 4
722	I	N/A	N/A	68.9	0.5574	0.69368	0.54727	23.6573	Rpb1, domain 4
723	Y	N/A	N/A	48.19	0.49347	0.57393	0.51598	27.8322	Rpb1, domain 4
724	M	N/A	N/A	77.52	0.52234	0.63068	0.53377	26.5191	Rpb1, domain 4
725	M	N/A	N/A	89.58	0.65678	0.7257	0.6443	21.4109	Rpb1, domain 4
726	A	N/A	N/A	46.13	0.52412	0.64097	0.49661	22.3899	Rpb1, domain 4
727	D	N/A	N/A	66.97	0.54363	0.51813	0.51771	25.9699	Rpb1, domain 4
728	S	N/A	N/A	99.31	0.70302	0.68379	0.63042	23.7168	Rpb1, domain 4
729	G	N/A	N/A	97.54	0.69314	0.66076	0.59518	20.9248	Rpb1, domain 4
730	A	N/A	N/A	98.68	0.71882	0.65888	0.61423	17.9824	Rpb1, domain 4
731	R	N/A	N/A	91.87	0.65261	0.62279	0.57432	13.4617	Rpb1, domain 4
732	G	N/A	N/A	98.34	0.60036	0.56526	0.51717	18.8371	Rpb1, domain 4
733	S	N/A	N/A	58.63	0.46214	0.53098	0.45364	20.3104	Rpb1, domain 4
734	A	N/A	N/A	33.91	0.33102	0.36441	0.33817	24.4226	Rpb1, domain 4
735	A	N/A	N/A	34.18	0.31642	0.34516	0.33064	22.697	Rpb1, domain 4
736	Q	N/A	N/A	80.44	0.53748	0.60115	0.55013	18.9874	Rpb1, domain 4
737	I	N/A	N/A	52.57	0.47082	0.58294	0.48221	22.9194	Rpb1, domain 4
738	R	R->C,R->H,R->P,R->S	Antibiotics (salinamide_A)	58.71	0.50007	0.54754	0.49345	26.7507	Rpb1, domain 4
739	Q	N/A	N/A	91.78	0.71274	0.74883	0.6715	23.2485	Rpb1, domain 4
740	L	N/A	N/A	88.36	0.66736	0.75226	0.60772	22.5115	Rpb1, domain 4
741	A	N/A	N/A	79.98	0.64554	0.66499	0.57661	27.2579	Rpb1, domain 4
742	G	N/A	N/A	94.67	0.76842	0.73976	0.67149	29.5589	Rpb1, domain 4
743	M	N/A	N/A	95.98	0.74385	0.77842	0.69005	31.2874	Rpb1, domain 4
744	R	N/A	N/A	90.37	0.77062	0.78708	0.69883	25.1207	Rpb1, domain 4
745	G	N/A	N/A	99.97	0.80157	0.79307	0.70031	28.9548	Rpb1, domain 4
746	L	N/A	N/A	97.42	0.72948	0.73209	0.63476	30.6555	Rpb1, domain 4
747	M	N/A	N/A	80.24	0.6935	0.72059	0.66374	25.9298	Rpb1, domain 4
748	A	A->E	Antibiotics (salinamide_A)	79.52	0.57425	0.55799	0.51374	27.6052	Rpb1, domain 4
749	K	N/A	N/A	47.35	0.47987	0.38095	0.48126	30.8508	Rpb1, domain 4
750	P	P->L	Glycerol	88.85	0.49152	0.42747	0.47221	26.3474	Rpb1, domain 4
751	D	N/A	N/A	30.6	0.27718	0.21208	0.27081	29.7741	Rpb1, domain 4
752	G	N/A	N/A	94.68	0.52409	0.46554	0.44072	29.7972	Rpb1, domain 4
753	S	N/A	N/A	31.48	0.42519	0.38186	0.41	32.7997	Rpb1, domain 4
754	I	N/A	N/A	79.59	0.52733	0.48323	0.48414	32.8108	Rpb1, domain 4
755	I	N/A	N/A	84.68	0.61745	0.64256	0.56009	32.1038	Rpb1, domain 4
756	E	N/A	N/A	81.08	0.58309	0.57632	0.55162	37.5817	Rpb1, domain 4
757	T	N/A	N/A	41.22	0.4559	0.46156	0.44252	35.4821	Rpb1, domain 4
758	P	P->S	Antibiotics(salinamide_A)	98.94	0.70521	0.68418	0.65696	34.3889	Rpb1, domain 4
759	I	N/A	N/A	88.71	0.64659	0.68991	0.606	30.041	Rpb1, domain 4
760	T	N/A	N/A	31.58	0.51702	0.50507	0.51153	33.5001	Rpb1, domain 4
761	A	N/A	N/A	39.35	0.6392	0.59079	0.60564	30.7642	Rpb1, domain 4
762	N	N/A	N/A	76.47	0.66487	0.72222	0.65034	28.3007	Rpb1, domain 4
763	F	F->C	Antibiotics(salinamide_A)	92.08	0.69943	0.70041	0.66041	23.1656	Rpb1, domain 4
764	R	N/A	N/A	74.05	0.65913	0.69341	0.61572	29.1952	Rpb1, domain 4
765	E	N/A	N/A	96.89	0.72818	0.76823	0.66622	31.1867	No
766	G	N/A	N/A	99.95	0.76812	0.7878	0.67464	30.8454	Rpb1, domain 5
767	L	N/A	N/A	97.6	0.71731	0.7529	0.61801	27.5018	Rpb1, domain 5
768	N	N/A	N/A	26.27	0.59233	0.7229	0.57585	31.2852	Rpb1, domain 5
769	V	N/A	N/A	90.92	0.53896	0.61377	0.48026	30.3518	Rpb1, domain 5
770	L	N/A	N/A	82.99	0.52634	0.58522	0.47253	32.3369	Rpb1, domain 5
771	Q	N/A	N/A	27.45	0.59022	0.61206	0.57217	29.976	Rpb1, domain 5
772	Y	N/A	N/A	83.09	0.61062	0.66314	0.60495	23.8619	Rpb1, domain 5
773	F	N/A	N/A	97.72	0.65371	0.667	0.6144	27.5242	Rpb1, domain 5
774	I	I->S	Acid conditions	70.74	0.54664	0.58157	0.52227	28.4632	Rpb1, domain 5
775	S	S->A	Antibiotics (salinamide_A)	87.23	0.72822	0.73098	0.65946	23.3435	Rpb1, domain 5
776	T	N/A	N/A	88.3	0.69879	0.73209	0.64066	22.2133	Rpb1, domain 5
777	H	N/A	N/A	95.66	0.73465	0.74044	0.69632	25.3947	Rpb1, domain 5
778	G	N/A	N/A	99.78	0.82291	0.7958	0.71608	21.4049	Rpb1, domain 5
779	A	A->T,A->V	Antibiotics (salinamide_A)	93.98	0.79467	0.76186	0.68883	18.4808	Rpb1, domain 5
780	R	R->C	Antibiotics (salinamide_A)	99.96	0.78289	0.75093	0.7024	19.6785	Rpb1, domain 5
781	K	N/A	N/A	99.88	0.71757	0.69526	0.63184	20.9949	Rpb1, domain 5
782	G	G->A,G->C	Antibiotics (salinamide_A)	99.81	0.64704	0.61526	0.55079	15.2714	Rpb1, domain 5
783	L	L->R	Antibiotics (salinamide_A)	84.23	0.45658	0.45905	0.38631	12.8432	Rpb1, domain 5
784	A	N/A	N/A	79.69	0.44452	0.42948	0.38894	16.0353	Rpb1, domain 5
785	D	N/A	N/A	99.95	0.61771	0.5948	0.55164	15.2641	Rpb1, domain 5
786	T	N/A	N/A	98.6	0.6769	0.66587	0.6006	10.9	Rpb1, domain 5
787	A	N/A	N/A	99.34	0.68224	0.66008	0.59073	13.1213	Rpb1, domain 5
788	L	N/A	N/A	97.57	0.72543	0.71942	0.6196	16.3999	Rpb1, domain 5
789	K	N/A	N/A	72.83	0.6824	0.70533	0.6608	14.4198	Rpb1, domain 5
790	T	N/A	N/A	99.97	0.78493	0.7465	0.71496	10.0165	Rpb1, domain 5
791	A	N/A	N/A	98.09	0.73743	0.66521	0.66566	14.1278	Rpb1, domain 5
792	N	N/A	N/A	45.71	0.60555	0.52566	0.60471	16.6802	Rpb1, domain 5
793	S	N/A	N/A	85.2	0.74506	0.64817	0.69124	14.4064	Rpb1, domain 5
794	G	N/A	N/A	99.95	0.81941	0.76435	0.72056	17.9293	Rpb1, domain 5
795	Y	N/A	N/A	99.81	0.82421	0.77529	0.7658	21.7569	Rpb1, domain 5
796	L	N/A	N/A	99.38	0.8482	0.82124	0.73672	20.9472	Rpb1, domain 5
797	T	N/A	N/A	99.75	0.86586	0.84221	0.76947	20.6857	Rpb1, domain 5
798	R	N/A	N/A	99.97	0.86629	0.84397	0.77733	23.7188	Rpb1, domain 5
799	R	N/A	N/A	95.81	0.81962	0.84465	0.74278	26.4313	Rpb1, domain 5
800	L	N/A	N/A	99.55	0.84997	0.83387	0.72864	25.5675	Rpb1, domain 5
801	V	N/A	N/A	94.85	0.79369	0.78603	0.6926	25.1692	Rpb1, domain 5
802	D	N/A	N/A	99.52	0.80459	0.79812	0.72548	28.6026	Rpb1, domain 5
803	V	N/A	N/A	96.5	0.75434	0.746	0.65942	31.1852	Rpb1, domain 5
804	A	N/A	N/A	63.89	0.65246	0.6362	0.5987	31.1139	Rpb1, domain 5
805	Q	N/A	N/A	95.1	0.70086	0.68811	0.67479	31.5981	Rpb1, domain 5
806	D	N/A	N/A	92.28	0.60667	0.62297	0.57125	35.0381	Rpb1, domain 5
807	L	N/A	N/A	23.76	0.51459	0.6832	0.49644	34.1441	Rpb1, domain 5
808	V	N/A	N/A	34.71	0.56133	0.6365	0.53322	35.5772	Rpb1, domain 5
809	V	N/A	N/A	56.96	0.56061	0.66507	0.53519	36.0422	Rpb1, domain 5
810	T	N/A	N/A	29.28	0.43218	0.47012	0.42364	40.7125	Rpb1, domain 5
811	E	N/A	N/A	81.09	0.54713	0.53463	0.49615	42.3351	Rpb1, domain 5
812	D	N/A	N/A	32.47	0.45374	0.44	0.42675	46.1008	Rpb1, domain 5
813	D	N/A	N/A	98.88	0.67699	0.63031	0.61965	48.3173	Rpb1, domain 5
814	C	N/A	N/A	99.46	0.68651	0.64491	0.64681	47.0943	Rpb1, domain 5
815	G	N/A	N/A	88.32	0.558	0.47171	0.48832	48.1211	Rpb1, domain 5
816	T	N/A	N/A	91.33	0.60306	0.5629	0.54367	47.5177	Rpb1, domain 5
817	H	N/A	N/A	10.61	0.33967	0.27791	0.31834	50.7165	Rpb1, domain 5
818	E	N/A	N/A	19.67	0.28405	0.21481	0.26617	50.5844	Rpb1, domain 5
819	G	N/A	N/A	92.04	0.43118	0.35873	0.36179	47.7483	Rpb1, domain 5
820	I	N/A	N/A	34.61	0.24573	0.32524	0.24562	47.756	Rpb1, domain 5
821	M	N/A	N/A	3.99	0.19362	0.18186	0.19342	42.319	Rpb1, domain 5
822	M	N/A	N/A	35.42	0.29168	0.45094	0.293	46.3548	Rpb1, domain 5
823	T	N/A	N/A	28.73	0.22573	0.22042	0.2148	41.5863	Rpb1, domain 5
824	P	N/A	N/A	31.49	0.24182	0.23014	0.22298	42.2383	Rpb1, domain 5
825	V	V->A	Heat shock	15.5	0.2478	0.29279	0.20308	44.1276	Rpb1, domain 5
826	I	N/A	N/A	26.47	0.19812	0.21145	0.1711	42.0341	Rpb1, domain 5
827	E	N/A	N/A	48.87	0.23103	0.21118	0.21512	37.2397	Rpb1, domain 5
828	G	N/A	N/A	71.46	0.22179	0.13235	0.19106	38.9958	Rpb1, domain 5
829	G	N/A	N/A	49.82	0.17445	0.08865	0.13867	37.4581	Rpb1, domain 5
830	D	N/A	N/A	32.45	0.20916	0.16154	0.15907	33.6174	Rpb1, domain 5
831	V	N/A	N/A	52.18	0.23545	0.20436	0.19382	35.9415	Rpb1, domain 5
832	K	N/A	N/A	13.15	0.31523	0.30037	0.28711	41.2884	Rpb1, domain 5
833	E	E->A	Heat shock	63.67	0.30037	0.25668	0.26918	41.8013	Rpb1, domain 5
834	P	N/A	N/A	39.4	0.30513	0.24532	0.29632	37.5632	Rpb1, domain 5
835	L	N/A	N/A	77.53	0.45319	0.5006	0.40497	39.218	Rpb1, domain 5
836	R	N/A	N/A	22.22	0.30121	0.26739	0.2855	33.4272	Rpb1, domain 5
837	D	N/A	N/A	32.32	0.4066	0.44558	0.3832	37.1154	Rpb1, domain 5
838	R	N/A	N/A	82.35	0.4958	0.47259	0.44554	36.2953	Rpb1, domain 5
839	V	N/A	N/A	33.19	0.50503	0.62694	0.46306	37.5015	Rpb1, domain 5
840	L	N/A	N/A	55.09	0.42204	0.47215	0.39238	32.7828	Rpb1, domain 5
841	G	N/A	N/A	89.29	0.61866	0.60271	0.53921	35.443	Rpb1, domain 5
842	R	N/A	N/A	95.57	0.6445	0.67679	0.58463	36.8806	Rpb1, domain 5
843	V	N/A	N/A	42.01	0.41516	0.44578	0.4095	41.6314	Rpb1, domain 5
844	T	N/A	N/A	26.48	0.45787	0.5143	0.41958	44.7873	Rpb1, domain 5
845	A	N/A	N/A	53.04	0.43716	0.53368	0.38697	46.75	Rpb1, domain 5
846	E	N/A	N/A	39.32	0.33746	0.33257	0.32859	50.3666	Rpb1, domain 5
847	D	N/A	N/A	67.71	0.44825	0.44608	0.4259	51.9406	Rpb1, domain 5
848	V	N/A	N/A	61.38	0.45579	0.56238	0.43016	49.3339	Rpb1, domain 5
849	L	N/A	N/A	18.89	0.31264	0.30723	0.31547	53.0009	Rpb1, domain 5
850	K	N/A	N/A	19.52	0.33994	0.26678	0.34547	50.4455	Rpb1, domain 5
851	P	N/A	N/A	75.81	0.3922	0.30393	0.37061	48.9797	Rpb1, domain 5
852	G	N/A	N/A	30.22	0.23881	0.15939	0.21885	52.5042	Rpb1, domain 5
853	T	N/A	N/A	65.3	0.31022	0.23068	0.29624	51.3326	Rpb1, domain 5
854	A	N/A	N/A	7.47	0.28195	0.17334	0.26895	48.4039	Rpb1, domain 5
855	D	N/A	N/A	17.66	0.26849	0.25949	0.26817	50.3626	Rpb1, domain 5
856	I	N/A	N/A	18.48	0.34158	0.42301	0.31748	46.7253	Rpb1, domain 5
857	L	N/A	N/A	40.73	0.39331	0.50576	0.37804	51.3128	Rpb1, domain 5
858	V	N/A	N/A	49.74	0.37801	0.47755	0.36988	50.3607	Rpb1, domain 5
859	P	N/A	N/A	27.42	0.30006	0.26375	0.30269	47.3529	Rpb1, domain 5
860	R	N/A	N/A	29.78	0.31291	0.27417	0.29871	44.386	Rpb1, domain 5
861	N	N/A	N/A	38.75	0.33898	0.25677	0.33193	40.1376	Rpb1, domain 5
862	T	N/A	N/A	40.27	0.20948	0.18302	0.21073	40.2024	Rpb1, domain 5
863	L	N/A	N/A	55.97	0.20053	0.252	0.20089	37.9033	Rpb1, domain 5
864	L	N/A	N/A	36.67	0.36574	0.45582	0.34472	33.5083	Rpb1, domain 5
865	H	N/A	N/A	4.02	0.2891	0.27496	0.29381	39.227	Rpb1, domain 5
866	E	E->K	Heat shock	71.13	0.32225	0.33478	0.31453	40.5836	Rpb1, domain 5
867	Q	N/A	N/A	6.94	0.27154	0.24706	0.27069	36.7161	Rpb1, domain 5
868	W	N/A	N/A	14.85	0.20865	0.21198	0.21522	37.2056	Rpb1, domain 5
869	C	N/A	N/A	12.55	0.35355	0.46407	0.32244	43.188	Rpb1, domain 5
870	D	N/A	N/A	31.28	0.26283	0.26554	0.26273	42.7392	Rpb1, domain 5
871	L	N/A	N/A	13.81	0.22719	0.22359	0.21535	40.1316	Rpb1, domain 5
872	L	N/A	N/A	34.49	0.34968	0.4519	0.30808	44.8495	Rpb1, domain 5
873	E	N/A	N/A	42.58	0.22177	0.20999	0.19492	47.7237	Rpb1, domain 5
874	E	N/A	N/A	22.42	0.15062	0.11546	0.09747	45.4405	Rpb1, domain 5
875	N	N/A	N/A	13.79	0.23602	0.18024	0.2063	49.6371	Rpb1, domain 5
876	S	N/A	N/A	16.65	0.30511	0.23227	0.25718	51.0235	Rpb1, domain 5
877	V	N/A	N/A	49.08	0.31959	0.36841	0.31341	47.8251	Rpb1, domain 5
878	D	N/A	N/A	32.81	0.27381	0.25236	0.28618	48.9463	Rpb1, domain 5
879	A	N/A	N/A	5.62	0.31616	0.31251	0.31665	47.2271	Rpb1, domain 5
880	V	N/A	N/A	72.69	0.52077	0.63778	0.4862	44.0231	Rpb1, domain 5
881	K	N/A	N/A	44.28	0.36354	0.36045	0.36143	48.4517	Rpb1, domain 5
882	V	N/A	N/A	48.71	0.5593	0.68263	0.52706	42.0269	Rpb1, domain 5
883	R	N/A	N/A	98.78	0.6998	0.7311	0.64546	44.1304	Rpb1, domain 5
884	S	N/A	N/A	87.67	0.64602	0.70025	0.59865	40.5367	Rpb1, domain 5
885	V	N/A	N/A	53.89	0.61441	0.64651	0.58394	37.3037	Rpb1, domain 5
886	V	N/A	N/A	10.25	0.61823	0.68516	0.5733	39.8277	Rpb1, domain 5
887	S	N/A	N/A	11.5	0.59019	0.60596	0.54397	43.424	Rpb1, domain 5
888	C	N/A	N/A	99.43	0.65417	0.63955	0.63699	42.8749	Rpb1, domain 5
889	D	N/A	N/A	13.92	0.38301	0.34122	0.39223	46.9776	Rpb1, domain 5
890	T	N/A	N/A	48.55	0.46232	0.48955	0.44913	43.6488	Rpb1, domain 5
891	D	N/A	N/A	11.97	0.39298	0.37271	0.39096	44.0638	Rpb1, domain 5
892	F	N/A	N/A	17.04	0.36742	0.37239	0.39184	42.1915	Rpb1, domain 5
893	G	N/A	N/A	99.8	0.65252	0.64017	0.58612	39.5883	Rpb1, domain 5
894	V	N/A	N/A	68.08	0.53972	0.62051	0.51243	38.1462	Rpb1, domain 5
895	C	N/A	N/A	99.39	0.70118	0.67989	0.6835	41.1323	Rpb1, domain 5
896	A	N/A	N/A	58.29	0.54045	0.50854	0.52803	39.2773	Rpb1, domain 5
897	H	N/A	N/A	13.98	0.56586	0.54167	0.54715	42.5057	Rpb1, domain 5
898	C	N/A	N/A	99.18	0.72093	0.67565	0.70468	40.2233	Rpb1, domain 5
899	Y	N/A	N/A	99.35	0.69693	0.67789	0.6823	34.128	Rpb1, domain 5
900	G	N/A	N/A	99.95	0.75499	0.72159	0.68422	35.4198	Rpb1, domain 5
901	R	N/A	N/A	73.5	0.53797	0.50603	0.54102	35.3274	Rpb1, domain 5
902	D	N/A	N/A	50.82	0.63143	0.57245	0.62868	30.0298	Rpb1, domain 5
903	L	L->P	Heat shock	85.4	0.66246	0.63158	0.60136	30.1136	Rpb1, domain 5
904	A	N/A	N/A	82.68	0.52777	0.42311	0.50975	27.1782	Rpb1, domain 5
905	R	N/A	N/A	41.36	0.45336	0.4116	0.45455	30.9743	Rpb1, domain 5
906	G	N/A	N/A	84.47	0.45229	0.34813	0.43665	31.4786	Rpb1, domain 5
907	H	N/A	N/A	22.32	0.3489	0.30888	0.36461	34.2115	Rpb1, domain 5
908	I	N/A	N/A	8.44	0.31978	0.32803	0.324	37.4418	Rpb1, domain 5
909	I	N/A	N/A	12.34	0.56928	0.6007	0.51462	34.7986	Rpb1, domain 5
910	N	N/A	N/A	41.9	0.40599	0.4059	0.4035	35.4379	Rpb1, domain 5
911	K	N/A	N/A	8.75	0.47843	0.53674	0.44034	38.98	Rpb1, domain 5
912	G	N/A	N/A	99.69	0.72854	0.71135	0.63381	35.4307	Rpb1, domain 5
913	E	N/A	N/A	95.26	0.67932	0.63677	0.60558	31.6004	Rpb1, domain 5
914	A	N/A	N/A	91.02	0.69031	0.64939	0.61588	29.9419	Rpb1, domain 5
915	I	N/A	N/A	8.71	0.76092	0.78888	0.67638	31.9469	Rpb1, domain 5
916	G	N/A	N/A	99.96	0.79579	0.78488	0.69626	29.2305	Rpb1, domain 5
917	V	T->R,T->K	Antibiotics (myxopyronin)	47.9	0.70354	0.76518	0.65137	26.4638	Rpb1, domain 5
918	I	N/A	N/A	76.25	0.7298	0.811	0.67332	26.1582	Rpb1, domain 5
919	A	N/A	N/A	98.1	0.80682	0.78494	0.70934	26.4762	Rpb1, domain 5
920	A	N/A	N/A	99.69	0.8207	0.80613	0.72562	24.5516	Rpb1, domain 5
921	Q	N/A	N/A	99.43	0.83672	0.80541	0.76838	21.3284	Rpb1, domain 5
922	S	N/A	N/A	97.42	0.84856	0.79669	0.75207	21.7264	Rpb1, domain 5
923	I	N/A	N/A	99.34	0.86121	0.82427	0.76638	23.0932	Rpb1, domain 5
924	G	N/A	N/A	99.92	0.86718	0.82483	0.75633	19.0528	Rpb1, domain 5
925	E	N/A	N/A	98.23	0.85627	0.80897	0.76011	15.8872	Rpb1, domain 5
926	P	N/A	N/A	99.88	0.86899	0.82762	0.78993	18.3226	Rpb1, domain 5
927	G	N/A	N/A	99.87	0.86701	0.82524	0.75027	17.7398	Rpb1, domain 5
928	T	N/A	N/A	99.83	0.86512	0.82281	0.77389	13.8717	Rpb1, domain 5
929	Q	N/A	N/A	99.87	0.86018	0.83187	0.7972	14.3493	Rpb1, domain 5
930	L	N/A	N/A	99.78	0.85483	0.83314	0.7434	19.4108	Rpb1, domain 5
931	T	T->I	Antibiotics (microcin J25)	99.84	0.85276	0.8309	0.77442	20.3916	Rpb1, domain 5
932	M	N/A	N/A	87.82	0.79237	0.82329	0.75262	20.4591	Rpb1, domain 5
933	R	N/A	N/A	99.45	0.83722	0.81038	0.76549	24.0398	Rpb1, domain 5
934	T	N/A	N/A	95.2	0.77095	0.76239	0.7044	26.8235	Rpb1, domain 5
935	F	N/A	N/A	98.77	0.78633	0.7543	0.72678	25.4149	Rpb1, domain 5
936	H	N/A	N/A	99.79	0.81345	0.77685	0.76117	31.0133	Rpb1, domain 5
937	I	N/A	N/A	38.04	0.60443	0.61809	0.55873	30.7515	Rpb1, domain 5
938	G	N/A	N/A	99.67	0.76804	0.7381	0.67006	29.4298	Rpb1, domain 5
939	G	N/A	N/A	99.84	0.71	0.68563	0.61574	30.488	Rpb1, domain 5
940	A	N/A	N/A	40.1	0.49928	0.54588	0.45292	31.5442	Rpb1, domain 5
941	A	N/A	N/A	97.89	0.5583	0.52913	0.48212	33.5269	Rpb1, domain 5
942	S	N/A	N/A	75.67	0.24164	0.21082	0.21458	35.8803	Rpb1, domain 5
943	R	N/A	N/A	50.3	0.21542	0.13117	0.17986	41.2783	Rpb1, domain 5
944	A	N/A	N/A	44.34	0.25186	0.16698	0.22367	42.6842	Rpb1, domain 5
945	A	N/A	N/A	47.18	0.28463	0.235	0.24875	44.2085	Rpb1, domain 5
946	A	N/A	N/A	41.94	0.29265	0.2218	0.26639	47.7167	Rpb1, domain 5
947	E	N/A	N/A	33.46	0.25218	0.16757	0.23307	48.9976	Rpb1, domain 5
948	S	N/A	N/A	53.52	0.26981	0.18998	0.24898	53.8926	Rpb1, domain 5
949	S	N/A	N/A	46.41	0.19523	0.14263	0.14801	52.7827	Rpb1, domain 5
950	I	N/A	N/A	40.98	0.19259	0.1613	0.1406	51.8038	Rpb1, domain 5
951	Q	N/A	N/A	35.94	0.19009	0.14608	0.12199	53.4365	Rpb1, domain 5
952	V	N/A	N/A	37.41	0.23202	0.1956	0.18211	52.9423	Rpb1, domain 5
953	K	N/A	N/A	59.88	0.22865	0.16809	0.16555	47.8545	Rpb1, domain 5
954	N	N/A	N/A	36.23	0.21076	0.16167	0.14083	50.4057	Rpb1, domain 5
955	K	N/A	N/A	16.28	0.23512	0.17623	0.17945	54.8347	Rpb1, domain 5
956	G	N/A	N/A	92.13	0.28836	0.22531	0.24711	54.9771	Rpb1, domain 5
957	S	N/A	N/A	17.08	0.23103	0.17702	0.18104	55.1467	Rpb1, domain 5
958	I	N/A	N/A	32.77	0.26787	0.24958	0.23279	55.1944	Rpb1, domain 5
959	K	N/A	N/A	31.68	0.2281	0.17869	0.18497	52.1549	Rpb1, domain 5
960	L	N/A	N/A	37.84	0.22532	0.19193	0.18716	54.3458	Rpb1, domain 5
961	S	N/A	N/A	14.91	0.19977	0.15572	0.13828	50.9543	Rpb1, domain 5
962	N	N/A	N/A	62.57	0.19803	0.1601	0.15279	51.8132	Rpb1, domain 5
963	V	N/A	N/A	14.22	0.15927	0.13494	0.08779	55.8555	Rpb1, domain 5
964	K	N/A	N/A	48.62	0.15096	0.12384	0.09953	60.0891	Rpb1, domain 5
965	S	N/A	N/A	13.05	0.15858	0.12962	0.10138	61.0873	Rpb1, domain 5
966	V	N/A	N/A	75.43	0.19045	0.16361	0.13872	64.8516	Rpb1, domain 5
967	V	N/A	N/A	16.69	0.18581	0.14209	0.10718	67.8661	Rpb1, domain 5
968	N	N/A	N/A	59.76	0.21185	0.16675	0.13883	67.9423	Rpb1, domain 5
969	S	N/A	N/A	27.59	0.19328	0.14701	0.09972	71.9688	Rpb1, domain 5
970	S	N/A	N/A	11.02	0.18297	0.14203	0.11331	69.5826	Rpb1, domain 5
971	G	N/A	N/A	81.44	0.18203	0.13341	0.11442	69.4644	Rpb1, domain 5
972	K	N/A	N/A	30.41	0.23728	0.18756	0.1862	65.8373	Rpb1, domain 5
973	L	N/A	N/A	51.92	0.24001	0.18628	0.20336	62.8439	Rpb1, domain 5
974	V	N/A	N/A	65.21	0.28989	0.31097	0.26718	62.0988	Rpb1, domain 5
975	I	N/A	N/A	20.74	0.29813	0.26205	0.29693	57.6791	Rpb1, domain 5
976	T	N/A	N/A	22.5	0.2622	0.24363	0.25333	59.4435	Rpb1, domain 5
977	S	N/A	N/A	63.06	0.28396	0.25405	0.26938	54.6029	Rpb1, domain 5
978	R	N/A	N/A	92.39	0.31363	0.24588	0.30344	51.1772	Rpb1, domain 5
979	N	N/A	N/A	43.15	0.23836	0.19585	0.19361	47.5396	Rpb1, domain 5
980	T	N/A	N/A	26.59	0.24132	0.1829	0.188	50.6503	Rpb1, domain 5
981	E	N/A	N/A	71.37	0.23696	0.18591	0.17731	47.1832	Rpb1, domain 5
982	L	N/A	N/A	43.37	0.2254	0.21378	0.15985	50.1744	Rpb1, domain 5
983	K	N/A	N/A	16.64	0.20466	0.17243	0.11061	45.488	Rpb1, domain 5
984	L	N/A	N/A	25.05	0.22876	0.20912	0.16878	49.7721	Rpb1, domain 5
985	I	N/A	N/A	28.9	0.20001	0.18218	0.11331	49.3879	Rpb1, domain 5
986	D	N/A	N/A	85.77	0.20241	0.16081	0.13825	50.3582	Rpb1, domain 5
987	E	N/A	N/A	40.45	0.17768	0.14569	0.10677	53.7051	Rpb1, domain 5
988	F	N/A	N/A	26.28	0.16171	0.12531	0.0896	50.3892	Rpb1, domain 5
989	G	N/A	N/A	89.6	0.2104	0.16678	0.16059	48.2244	Rpb1, domain 5
990	R	N/A	N/A	64.54	0.19854	0.16063	0.13054	45.6281	Rpb1, domain 5
991	T	N/A	N/A	25.3	0.21241	0.16388	0.14521	43.1347	Rpb1, domain 5
992	K	N/A	N/A	30.05	0.21583	0.18132	0.16468	44.829	Rpb1, domain 5
993	E	N/A	N/A	62.56	0.215	0.16971	0.15548	46.2788	Rpb1, domain 5
994	S	N/A	N/A	21.38	0.19634	0.15564	0.14318	43.7371	Rpb1, domain 5
995	Y	N/A	N/A	45.68	0.19002	0.15626	0.16065	47.468	Rpb1, domain 5
996	K	N/A	N/A	61.12	0.17661	0.139	0.13553	46.1284	Rpb1, domain 5
997	V	N/A	N/A	48.58	0.20286	0.1901	0.17298	51.64	Rpb1, domain 5
998	P	N/A	N/A	76.38	0.21693	0.17958	0.17941	51.9705	Rpb1, domain 5
999	Y	N/A	N/A	88.68	0.23391	0.19613	0.2056	56.5249	Rpb1, domain 5
1000	G	N/A	N/A	96.4	0.26173	0.2152	0.23265	58.2886	Rpb1, domain 5
1001	A	N/A	N/A	61.28	0.24221	0.19076	0.1956	56.9149	Rpb1, domain 5
1002	V	N/A	N/A	26.62	0.21562	0.16825	0.14294	60.7692	Rpb1, domain 5
1003	L	N/A	N/A	56.91	0.23834	0.21094	0.18421	57.931	Rpb1, domain 5
1004	A	N/A	N/A	12.58	0.19958	0.15678	0.1149	60.7955	Rpb1, domain 5
1005	K	N/A	N/A	21.97	0.20389	0.16845	0.13032	61.0209	Rpb1, domain 5
1006	G	N/A	N/A	35.42	0.19299	0.15046	0.11547	60.4396	Rpb1, domain 5
1007	D	N/A	N/A	68.52	0.16104	0.13807	0.10899	58.0826	Rpb1, domain 5
1008	G	N/A	N/A	86.9	0.16046	0.13223	0.10853	58.7274	Rpb1, domain 5
1009	E	N/A	N/A	27.37	0.12803	0.11123	0.07717	61.3996	Rpb1, domain 5
1010	Q	N/A	N/A	12.18	0.17941	0.13786	0.09189	59.8302	Rpb1, domain 5
1011	V	N/A	N/A	79.55	0.22064	0.18977	0.18095	57.4002	Rpb1, domain 5
1012	A	N/A	N/A	23.26	0.18309	0.13686	0.12272	58.6242	Rpb1, domain 5
1013	G	N/A	N/A	27.14	0.16371	0.12313	0.09579	56.0354	Rpb1, domain 5
1014	G	N/A	N/A	90.66	0.19651	0.15484	0.14756	55.6106	Rpb1, domain 5
1015	E	N/A	N/A	26.11	0.19501	0.16393	0.14067	58.4259	Rpb1, domain 5
1016	T	N/A	N/A	22.65	0.20682	0.17637	0.13887	57.8378	Rpb1, domain 5
1017	V	N/A	N/A	37.04	0.24196	0.22612	0.1969	55.9729	Rpb1, domain 5
1018	A	N/A	N/A	78.1	0.24575	0.22155	0.19724	55.7494	Rpb1, domain 5
1019	N	N/A	N/A	26.52	0.24872	0.20102	0.19907	58.2789	Rpb1, domain 5
1020	W	N/A	N/A	92.87	0.27597	0.22301	0.27353	54.9621	Rpb1, domain 5
1021	D	N/A	N/A	93.53	0.29061	0.22187	0.27756	58.614	Rpb1, domain 5
1022	P	N/A	N/A	91.45	0.31583	0.23132	0.31567	55.2759	Rpb1, domain 5
1023	H	N/A	N/A	44.66	0.22447	0.14658	0.24497	57.1412	Rpb1, domain 5
1024	T	N/A	N/A	66.8	0.2135	0.15328	0.2058	59.5329	Rpb1, domain 5
1025	M	N/A	N/A	19.55	0.18544	0.13604	0.14562	56.2138	Rpb1, domain 5
1026	P	N/A	N/A	82.22	0.24857	0.19302	0.2354	60.7714	Rpb1, domain 5
1027	V	N/A	N/A	21.46	0.262	0.24682	0.23542	61.9036	Rpb1, domain 5
1028	I	N/A	N/A	58.71	0.28435	0.28322	0.28179	63.1753	Rpb1, domain 5
1029	T	N/A	N/A	55.41	0.26257	0.23669	0.26435	66.0206	Rpb1, domain 5
1030	E	N/A	N/A	95.14	0.23141	0.16682	0.21595	63.5223	Rpb1, domain 5
1031	V	N/A	N/A	43.94	0.14876	0.09844	0.12225	68.1512	Rpb1, domain 5
1032	S	N/A	N/A	22.44	0.15171	0.07214	0.1351	71.9598	Rpb1, domain 5
1033	G	N/A	N/A	97.58	0.323	0.2741	0.31076	74.861	Rpb1, domain 5
1034	F	N/A	N/A	15.97	0.20221	0.13728	0.19464	77.8259	Rpb1, domain 5
1035	V	N/A	N/A	53.74	0.30972	0.31935	0.2979	73.9032	Rpb1, domain 5
1036	R	N/A	N/A	27.57	0.20436	0.14427	0.18125	76.2175	Rpb1, domain 5
1037	F	N/A	N/A	71.67	0.21859	0.1594	0.20739	75.0523	Rpb1, domain 5
1038	T	N/A	N/A	8.98	0.2212	0.1683	0.17897	72.418	Rpb1, domain 5
1039	D	N/A	N/A	68.79	0.2207	0.14111	0.18916	71.4859	Rpb1, domain 5
1040	M	N/A	N/A	26.06	0.20716	0.148	0.16287	72.458	Rpb1, domain 5
1041	I	N/A	N/A	34.63	0.20806	0.14982	0.17071	75.9759	Rpb1, domain 5
1042	D	N/A	N/A	43.63	0.22497	0.15812	0.17929	77.3431	Rpb1, domain 5
1043	G	N/A	N/A	88.82	0.24715	0.16527	0.2103	75.2346	Rpb1, domain 5
1044	Q	N/A	N/A	15.83	0.20688	0.14929	0.16259	74.4354	Rpb1, domain 5
1045	T	N/A	N/A	72.05	0.21983	0.18325	0.1726	70.5291	Rpb1, domain 5
1046	I	N/A	N/A	23.32	0.19535	0.17005	0.12921	73.0394	Rpb1, domain 5
1047	T	N/A	N/A	24.32	0.18299	0.14339	0.1046	73.4466	Rpb1, domain 5
1048	R	N/A	N/A	31.3	0.19866	0.15135	0.12502	77.0038	Rpb1, domain 5
1049	Q	N/A	N/A	49.76	0.21877	0.17063	0.16351	71.3954	Rpb1, domain 5
1050	T	N/A	N/A	51.81	0.20841	0.1707	0.13118	72.8248	Rpb1, domain 5
1051	D	N/A	N/A	95.86	0.24948	0.20497	0.22016	69.3936	Rpb1, domain 5
1052	E	N/A	N/A	73.09	0.23333	0.19326	0.18568	66.7815	Rpb1, domain 5
1053	L	N/A	N/A	33.41	0.21648	0.18823	0.14254	66.673	Rpb1, domain 5
1054	T	N/A	N/A	95.95	0.24694	0.20887	0.21611	70.42	Rpb1, domain 5
1055	G	N/A	N/A	96.29	0.24135	0.19886	0.19515	73.3149	Rpb1, domain 5
1056	L	N/A	N/A	53.18	0.20823	0.17653	0.13272	75.0233	Rpb1, domain 5
1057	S	N/A	N/A	42.99	0.21216	0.17823	0.14176	76.4661	Rpb1, domain 5
1058	S	N/A	N/A	35.03	0.20919	0.17286	0.13613	74.2311	Rpb1, domain 5
1059	L	N/A	N/A	27.12	0.20908	0.17781	0.13748	74.8297	Rpb1, domain 5
1060	V	N/A	N/A	60.46	0.22363	0.19019	0.16189	69.7203	Rpb1, domain 5
1061	V	N/A	N/A	66.43	0.22869	0.20923	0.18674	67.6161	Rpb1, domain 5
1062	L	N/A	N/A	23.17	0.20845	0.18502	0.14072	68.8241	Rpb1, domain 5
1063	D	N/A	N/A	68.98	0.2145	0.18918	0.16332	63.7698	Rpb1, domain 5
1064	S	N/A	N/A	29.72	0.18869	0.16247	0.12067	61.9947	Rpb1, domain 5
1065	A	N/A	N/A	23.47	0.18729	0.16198	0.11602	62.6013	Rpb1, domain 5
1066	E	N/A	N/A	23.75	0.16042	0.13672	0.08505	65.8544	Rpb1, domain 5
1067	R	N/A	N/A	65.16	0.14421	0.12306	0.07837	65.7653	Rpb1, domain 5
1068	T	N/A	N/A	35.21	0.13194	0.11431	0.06452	71.2943	Rpb1, domain 5
1069	A	N/A	N/A	35.93	0.1025	0.0917	0.04873	70.9684	Rpb1, domain 5
1070	G	N/A	N/A	26.32	0.15494	0.11475	0.08157	70.4558	Rpb1, domain 5
1071	G	N/A	N/A	64.38	0.17792	0.12143	0.10615	69.062	Rpb1, domain 5
1072	K	N/A	N/A	67.62	0.18489	0.13555	0.10312	65.482	Rpb1, domain 5
1073	D	N/A	N/A	59.88	0.20496	0.15488	0.13012	66.4511	Rpb1, domain 5
1074	L	N/A	N/A	64.15	0.21214	0.17237	0.14174	69.6866	Rpb1, domain 5
1075	R	N/A	N/A	65.51	0.21543	0.17363	0.1475	64.1016	Rpb1, domain 5
1076	P	N/A	N/A	98.09	0.25494	0.20268	0.21843	67.3929	Rpb1, domain 5
1077	A	N/A	N/A	39.35	0.2224	0.16969	0.16235	67.9731	Rpb1, domain 5
1078	L	N/A	N/A	27.64	0.24246	0.22147	0.19216	69.7779	Rpb1, domain 5
1079	K	N/A	N/A	41.89	0.22003	0.17897	0.15136	71.3093	Rpb1, domain 5
1080	I	N/A	N/A	39.7	0.22926	0.20565	0.16891	70.8513	Rpb1, domain 5
1081	V	N/A	N/A	41.62	0.1992	0.17594	0.11438	75.1096	Rpb1, domain 5
1082	D	N/A	N/A	70.07	0.18783	0.14979	0.1198	76.8784	Rpb1, domain 5
1083	A	N/A	N/A	36.82	0.15903	0.12783	0.09273	80.7621	Rpb1, domain 5
1084	Q	N/A	N/A	12.37	0.1295	0.10894	0.05878	81.1764	Rpb1, domain 5
1085	G	N/A	N/A	87.45	0.15072	0.12258	0.07482	78.8507	Rpb1, domain 5
1086	N	N/A	N/A	31.32	0.16148	0.12903	0.08186	77.223	Rpb1, domain 5
1087	D	N/A	N/A	37.23	0.16428	0.13547	0.0775	72.6038	Rpb1, domain 5
1088	V	N/A	N/A	44.07	0.16593	0.14349	0.07687	71.1642	Rpb1, domain 5
1089	L	N/A	N/A	37.78	0.14532	0.1256	0.05975	68.258	Rpb1, domain 5
1090	I	N/A	N/A	45.19	0.14681	0.12725	0.06988	64.0673	Rpb1, domain 5
1091	P	N/A	N/A	55.87	0.14799	0.12825	0.0706	65.0878	Rpb1, domain 5
1092	G	N/A	N/A	76.1	0.15912	0.12873	0.07102	62.3655	Rpb1, domain 5
1093	T	N/A	N/A	61.51	0.15739	0.13368	0.07254	61.3499	Rpb1, domain 5
1094	D	N/A	N/A	58	0.16634	0.13296	0.08464	64.6749	Rpb1, domain 5
1095	M	N/A	N/A	23.97	0.1647	0.13513	0.06167	62.0817	Rpb1, domain 5
1096	P	N/A	N/A	52.41	0.17865	0.14408	0.08503	66.3428	Rpb1, domain 5
1097	A	N/A	N/A	62.15	0.19183	0.15124	0.0975	67.2109	Rpb1, domain 5
1098	Q	N/A	N/A	35.65	0.1951	0.15434	0.11348	66.4914	Rpb1, domain 5
1099	Y	Y->S	Heat shock	80.31	0.23487	0.18897	0.18104	64.1674	Rpb1, domain 5
1100	F	N/A	N/A	36.89	0.20618	0.15699	0.12346	63.7074	Rpb1, domain 5
1101	L	N/A	N/A	72.49	0.2319	0.19654	0.17113	66.4788	Rpb1, domain 5
1102	P	N/A	N/A	71.46	0.23249	0.17213	0.17586	61.8399	Rpb1, domain 5
1103	G	N/A	N/A	23.51	0.21677	0.1669	0.13633	62.9695	Rpb1, domain 5
1104	K	N/A	N/A	23.19	0.23327	0.17383	0.17845	63.3049	Rpb1, domain 5
1105	A	N/A	N/A	73.3	0.23084	0.17351	0.16927	65.3703	Rpb1, domain 5
1106	I	N/A	N/A	49.64	0.19335	0.15765	0.12305	66.9952	Rpb1, domain 5
1107	V	N/A	N/A	37.44	0.20316	0.18654	0.16269	70.5166	Rpb1, domain 5
1108	Q	N/A	N/A	16.22	0.17721	0.15133	0.1094	71.746	Rpb1, domain 5
1109	L	N/A	N/A	23.11	0.20846	0.17736	0.15375	73.8714	Rpb1, domain 5
1110	E	N/A	N/A	40.85	0.18925	0.13982	0.12898	78.5869	Rpb1, domain 5
1111	D	N/A	N/A	68.63	0.21904	0.16696	0.1675	78.8337	Rpb1, domain 5
1112	G	N/A	N/A	90.08	0.2502	0.19136	0.19288	79.1911	Rpb1, domain 5
1113	V	N/A	N/A	10.93	0.2194	0.16272	0.15422	78.0093	Rpb1, domain 5
1114	Q	N/A	N/A	20.07	0.20918	0.15673	0.13067	78.5028	Rpb1, domain 5
1115	I	N/A	N/A	37.8	0.25325	0.22014	0.20905	73.333	Rpb1, domain 5
1116	S	N/A	N/A	16.03	0.21043	0.1573	0.13113	71.8445	Rpb1, domain 5
1117	S	N/A	N/A	8.45	0.22059	0.18154	0.14488	68.4648	Rpb1, domain 5
1118	G	N/A	N/A	96.37	0.27026	0.22195	0.23204	66.5357	Rpb1, domain 5
1119	D	N/A	N/A	68.48	0.25118	0.20886	0.20603	69.2212	Rpb1, domain 5
1120	T	N/A	N/A	17.49	0.2324	0.21261	0.19201	66.2533	Rpb1, domain 5
1121	L	N/A	N/A	66.65	0.22853	0.21311	0.2017	67.4955	Rpb1, domain 5
1122	A	N/A	N/A	80.09	0.20095	0.17978	0.16061	64.6615	Rpb1, domain 5
1123	R	N/A	N/A	72	0.19931	0.17407	0.18688	65.1007	Rpb1, domain 5
1124	I	N/A	N/A	72.77	0.19196	0.15989	0.15306	58.3079	Rpb1, domain 5
1125	P	N/A	N/A	89.02	0.20764	0.16568	0.17986	60.5091	Rpb1, domain 5
1126	Q	N/A	N/A	43.2	0.20009	0.16057	0.15405	56.9423	Rpb1, domain 5
1127	E	E->A	Heat shock	68.59	0.19196	0.14596	0.12952	53.0419	Rpb1, domain 5
1128	S	N/A	N/A	50.63	0.19168	0.15017	0.12825	49.8988	Rpb1, domain 5
1129	G	N/A	N/A	19.7	0.20541	0.15768	0.13172	46.2911	Rpb1, domain 5
1130	G	G->C	Heat shock	27.97	0.26062	0.20047	0.21564	42.7147	Rpb1, domain 5
1131	T	N/A	N/A	69.39	0.26685	0.21683	0.22469	40.6147	Rpb1, domain 5
1132	K	N/A	N/A	33.68	0.27911	0.21086	0.24911	38.2144	Rpb1, domain 5
1133	D	N/A	N/A	98.94	0.35685	0.2801	0.36115	36.3287	Rpb1, domain 5
1134	I	N/A	N/A	98.63	0.37593	0.30148	0.38542	33.006	Rpb1, domain 5
1135	T	N/A	N/A	98.02	0.3755	0.29818	0.38324	30.209	Rpb1, domain 5
1136	G	N/A	N/A	60.59	0.37147	0.27856	0.38135	27.3777	Rpb1, domain 5
1137	G	N/A	N/A	99.68	0.40366	0.32854	0.4139	24.0239	Rpb1, domain 5
1138	L	N/A	N/A	99.25	0.39927	0.32953	0.40365	21.1178	Rpb1, domain 5
1139	P	N/A	N/A	99.04	0.38613	0.31571	0.40641	24.966	Rpb1, domain 5
1140	R	N/A	N/A	99.23	0.37835	0.32653	0.3946	29.8751	Rpb1, domain 5
1141	V	N/A	N/A	85.35	0.36554	0.33157	0.36558	24.9795	Rpb1, domain 5
1142	A	N/A	N/A	41.99	0.31724	0.25982	0.3092	26.6853	Rpb1, domain 5
1143	D	N/A	N/A	22.09	0.35945	0.31486	0.37122	30.6052	Rpb1, domain 5
1144	L	N/A	N/A	83.85	0.37743	0.32631	0.37297	30.8666	Rpb1, domain 5
1145	F	N/A	N/A	95.17	0.38566	0.31761	0.40246	28.7987	Rpb1, domain 5
1146	E	N/A	N/A	98.97	0.39392	0.33159	0.41253	30.6059	Rpb1, domain 5
1147	A	N/A	N/A	94.51	0.3901	0.3216	0.39282	35.4077	Rpb1, domain 5
1148	R	N/A	N/A	98.47	0.39176	0.31838	0.41325	33.3701	Rpb1, domain 5
1149	R	N/A	N/A	22.23	0.31317	0.24823	0.31058	39.8282	Rpb1, domain 5
1150	P	N/A	N/A	98.27	0.35253	0.26778	0.36131	36.5467	Rpb1, domain 5
1151	K	N/A	N/A	86.67	0.30541	0.22483	0.29472	35.3872	Rpb1, domain 5
1152	E	N/A	N/A	19.89	0.26216	0.17388	0.24938	38.8517	Rpb1, domain 5
1153	P	N/A	N/A	24.56	0.23691	0.15379	0.20138	40.6801	Rpb1, domain 5
1154	A	N/A	N/A	84.29	0.29179	0.23137	0.26524	42.7282	Rpb1, domain 5
1155	I	N/A	N/A	40.89	0.27572	0.25111	0.24578	47.5164	Rpb1, domain 5
1156	L	N/A	N/A	30.66	0.28783	0.27589	0.26457	46.4438	Rpb1, domain 5
1157	A	N/A	N/A	59.01	0.31959	0.25932	0.3128	50.5294	Rpb1, domain 5
1158	E	N/A	N/A	83.53	0.32719	0.26474	0.30922	52.5172	Rpb1, domain 5
1159	I	N/A	N/A	43.08	0.2868	0.24711	0.25636	56.2242	Rpb1, domain 5
1160	S	N/A	N/A	25.88	0.29512	0.23195	0.27781	54.8763	Rpb1, domain 5
1161	G	N/A	N/A	99.45	0.32972	0.26539	0.31645	57.0057	Rpb1, domain 5
1162	I	N/A	N/A	13.19	0.21904	0.16022	0.19021	60.1836	Rpb1, domain 5
1163	V	N/A	N/A	70.66	0.24599	0.22062	0.23747	55.825	Rpb1, domain 5
1164	S	N/A	N/A	33.79	0.16598	0.10267	0.11187	58.9314	Rpb1, domain 5
1165	F	N/A	N/A	48.33	0.19972	0.13958	0.15242	55.5979	Rpb1, domain 5
1166	G	N/A	N/A	60.14	0.21394	0.1304	0.14428	59.5694	Rpb1, domain 5
1167	K	N/A	N/A	46.78	0.21624	0.13836	0.15336	60.6609	Rpb1, domain 5
1168	E	N/A	N/A	48.86	0.19857	0.13775	0.14257	58.6443	Rpb1, domain 5
1169	T	N/A	N/A	39.12	0.16411	0.10184	0.09683	58.4116	Rpb1, domain 5
1170	K	N/A	N/A	55.97	0.19854	0.13651	0.17096	56.8161	Rpb1, domain 5
1171	G	N/A	N/A	50.28	0.21634	0.12817	0.19733	55.0418	Rpb1, domain 5
1172	K	K->I	Radiation	54.3	0.20726	0.15007	0.18999	54.8721	Rpb1, domain 5
1173	R	N/A	N/A	61.93	0.24933	0.20654	0.25871	53.689	Rpb1, domain 5
1174	R	R->S	Phosphoglucose isomerase	43.69	0.25576	0.20574	0.26176	58.1152	Rpb1, domain 5
1175	L	N/A	N/A	35.18	0.30357	0.32676	0.30014	54.5427	Rpb1, domain 5
1176	V	N/A	N/A	30.47	0.2348	0.21337	0.23954	59.5255	Rpb1, domain 5
1177	I	N/A	N/A	60.75	0.30683	0.32406	0.2928	57.4972	Rpb1, domain 5
1178	T	N/A	N/A	49.58	0.22646	0.1805	0.22617	62.876	Rpb1, domain 5
1179	P	N/A	N/A	47.23	0.22244	0.15457	0.22027	61.5525	Rpb1, domain 5
1180	V	N/A	N/A	11.57	0.20031	0.13786	0.17625	65.7407	Rpb1, domain 5
1181	D	N/A	N/A	51.34	0.17136	0.11244	0.15536	67.6697	Rpb1, domain 5
1182	G	N/A	N/A	70.9	0.15025	0.11023	0.1036	64.8611	Rpb1, domain 5
1183	S	N/A	N/A	28.89	0.15529	0.08679	0.12171	63.8564	Rpb1, domain 5
1184	D	N/A	N/A	30.27	0.19378	0.143	0.185	64.2446	Rpb1, domain 5
1185	P	N/A	N/A	23.02	0.18508	0.13243	0.183	62.616	Rpb1, domain 5
1186	Y	N/A	N/A	37.88	0.19769	0.1865	0.21118	59.2867	Rpb1, domain 5
1187	E	N/A	N/A	55.7	0.27639	0.23064	0.27453	57.6364	Rpb1, domain 5
1188	E	N/A	N/A	26.85	0.38721	0.39244	0.38964	53.5302	Rpb1, domain 5
1189	M	N/A	N/A	17.21	0.25788	0.24401	0.24543	52.656	Rpb1, domain 5
1190	I	N/A	N/A	55.7	0.37773	0.46781	0.3583	50.6204	Rpb1, domain 5
1191	P	N/A	N/A	67.36	0.29779	0.24272	0.2867	48.3021	Rpb1, domain 5
1192	K	N/A	N/A	55.68	0.19246	0.16498	0.18134	48.415	Rpb1, domain 5
1193	W	N/A	N/A	18.22	0.17893	0.12981	0.19307	44.6776	Rpb1, domain 5
1194	R	N/A	N/A	26.02	0.18321	0.17098	0.19059	44.5294	Rpb1, domain 5
1195	Q	N/A	N/A	26.21	0.16868	0.13119	0.19921	44.293	Rpb1, domain 5
1196	L	N/A	N/A	44.26	0.26222	0.32785	0.25418	48.9718	Rpb1, domain 5
1197	N	N/A	N/A	19.32	0.21877	0.22546	0.19995	45.8151	Rpb1, domain 5
1198	V	N/A	N/A	87.32	0.46777	0.49809	0.40952	50.7785	Rpb1, domain 5
1199	F	N/A	N/A	26.35	0.31154	0.2732	0.33073	53.2836	Rpb1, domain 5
1200	E	N/A	N/A	53.15	0.39266	0.3916	0.39444	57.337	Rpb1, domain 5
1201	G	N/A	N/A	90.21	0.58147	0.54063	0.5339	58.2334	Rpb1, domain 5
1202	E	N/A	N/A	27.02	0.42845	0.41163	0.45494	56.3366	Rpb1, domain 5
1203	R	N/A	N/A	9.62	0.3019	0.29203	0.32843	56.331	Rpb1, domain 5
1204	V	N/A	N/A	79.39	0.55831	0.59386	0.51816	52.5885	Rpb1, domain 5
1205	E	N/A	N/A	38.25	0.32957	0.29739	0.33943	50.7473	Rpb1, domain 5
1206	R	N/A	N/A	34.04	0.35205	0.34126	0.34705	52.0124	Rpb1, domain 5
1207	G	N/A	N/A	99.5	0.61076	0.59069	0.54763	47.2249	Rpb1, domain 5
1208	D	N/A	N/A	33.24	0.38395	0.37745	0.40836	47.2387	Rpb1, domain 5
1209	V	N/A	N/A	20	0.3313	0.32098	0.33146	43.6264	Rpb1, domain 5
1210	I	N/A	N/A	33.5	0.57414	0.64039	0.51713	47.7022	Rpb1, domain 5
1211	S	N/A	N/A	20.99	0.40276	0.45696	0.39523	44.2462	Rpb1, domain 5
1212	D	N/A	N/A	49.56	0.426	0.45886	0.40556	40.8511	Rpb1, domain 5
1213	G	N/A	N/A	99.8	0.62047	0.62024	0.54631	38.8676	Rpb1, domain 5
1214	P	N/A	N/A	26.48	0.35593	0.32574	0.3497	36.4144	Rpb1, domain 5
1215	E	N/A	N/A	11.75	0.41013	0.43896	0.39098	39.9191	Rpb1, domain 5
1216	A	N/A	N/A	10.96	0.37592	0.33051	0.37581	40.3844	Rpb1, domain 5
1217	P	N/A	N/A	90.15	0.47159	0.43259	0.45975	38.1015	Rpb1, domain 5
1218	H	N/A	N/A	58.15	0.43495	0.38931	0.46889	40.9354	Rpb1, domain 5
1219	D	N/A	N/A	62.97	0.45442	0.45151	0.46756	44.593	Rpb1, domain 5
1220	I	N/A	N/A	57.36	0.51174	0.62855	0.49646	42.8985	Rpb1, domain 5
1221	L	N/A	N/A	91.6	0.50774	0.56444	0.47393	44.2085	Rpb1, domain 5
1222	R	N/A	N/A	54.29	0.35702	0.36597	0.35999	48.3511	Rpb1, domain 5
1223	L	N/A	N/A	28.79	0.31518	0.41667	0.28879	48.8268	Rpb1, domain 5
1224	R	N/A	N/A	24.14	0.21719	0.21249	0.21174	46.7191	Rpb1, domain 5
1225	G	N/A	N/A	84.05	0.45004	0.37348	0.40332	46.915	Rpb1, domain 5
1226	V	N/A	N/A	41.16	0.31603	0.30395	0.29943	45.9478	Rpb1, domain 5
1227	H	N/A	N/A	8.5	0.32692	0.28549	0.31335	45.7909	Rpb1, domain 5
1228	A	N/A	N/A	53.01	0.3899	0.31285	0.35093	42.5343	Rpb1, domain 5
1229	V	N/A	N/A	49.47	0.41699	0.46042	0.40215	40.5727	Rpb1, domain 5
1230	T	N/A	N/A	10.58	0.38655	0.35619	0.39535	39.1626	Rpb1, domain 5
1231	R	N/A	N/A	15.9	0.3207	0.35083	0.33212	38.3636	Rpb1, domain 5
1232	Y	N/A	N/A	82.27	0.5261	0.58247	0.52521	37.1425	Rpb1, domain 5
1233	I	N/A	N/A	37.38	0.50891	0.60436	0.498	34.1528	Rpb1, domain 5
1234	V	N/A	N/A	57.2	0.51186	0.65408	0.48933	33.4039	Rpb1, domain 5
1235	N	N/A	N/A	35.97	0.45435	0.45608	0.46297	33.9382	Rpb1, domain 5
1236	E	N/A	N/A	95.05	0.59821	0.5767	0.55959	32.3596	Rpb1, domain 5
1237	V	N/A	N/A	72.63	0.59075	0.67038	0.57035	28.378	Rpb1, domain 5
1238	Q	N/A	N/A	96.2	0.65301	0.60977	0.63633	28.6838	Rpb1, domain 5
1239	D	N/A	N/A	24.86	0.49626	0.46551	0.48585	29.72	Rpb1, domain 5
1240	V	N/A	N/A	94.97	0.64374	0.68424	0.58729	25.3099	Rpb1, domain 5
1241	Y	N/A	N/A	99.79	0.64453	0.61429	0.61251	22.9108	Rpb1, domain 5
1242	R	N/A	N/A	89.92	0.49566	0.47631	0.46052	28.4009	Rpb1, domain 5
1243	L	N/A	N/A	54.3	0.48222	0.47268	0.42981	25.2358	Rpb1, domain 5
1244	Q	N/A	N/A	99.08	0.63289	0.59738	0.58591	20.2616	Rpb1, domain 5
1245	G	N/A	N/A	99.12	0.66248	0.63044	0.57544	21.8113	Rpb1, domain 5
1246	V	N/A	N/A	93.36	0.6192	0.63055	0.56361	20.3164	Rpb1, domain 5
1247	K	N/A	N/A	38.74	0.49128	0.42324	0.46211	25.0225	Rpb1, domain 5
1248	I	N/A	N/A	95.9	0.70854	0.70979	0.63636	24.4257	Rpb1, domain 5
1249	N	N/A	N/A	58	0.59763	0.55031	0.6045	29.1433	Rpb1, domain 5
1250	D	N/A	N/A	96.87	0.68949	0.6422	0.65287	31.9268	Rpb1, domain 5
1251	K	N/A	N/A	99.38	0.7858	0.76422	0.72733	32.425	Rpb1, domain 5
1252	H	N/A	N/A	98.47	0.74108	0.7595	0.7344	27.877	Rpb1, domain 5
1253	I	N/A	N/A	77.25	0.68673	0.70957	0.6447	29.3996	Rpb1, domain 5
1254	E	N/A	N/A	98.9	0.7685	0.79156	0.70293	34.2627	Rpb1, domain 5
1255	V	N/A	N/A	73.63	0.62672	0.74139	0.59307	32.3788	Rpb1, domain 5
1256	I	N/A	N/A	75.31	0.70298	0.77469	0.6534	30.5939	Rpb1, domain 5
1257	V	N/A	N/A	73.26	0.62774	0.77945	0.58967	34.704	Rpb1, domain 5
1258	R	N/A	N/A	91.04	0.61415	0.64326	0.5804	38.4336	Rpb1, domain 5
1259	Q	N/A	N/A	98	0.61574	0.60279	0.59849	35.8217	Rpb1, domain 5
1260	M	N/A	N/A	99.13	0.60232	0.65677	0.58569	35.5458	Rpb1, domain 5
1261	L	N/A	N/A	80.97	0.48804	0.55118	0.45064	41.1139	Rpb1, domain 5
1262	R	N/A	N/A	72.1	0.36621	0.3774	0.39036	40.2074	Rpb1, domain 5
1263	K	N/A	N/A	71.74	0.51008	0.56726	0.50978	41.6717	Rpb1, domain 5
1264	A	N/A	N/A	6.66	0.53071	0.6176	0.48235	46.675	Rpb1, domain 5
1265	T	N/A	N/A	23.8	0.37744	0.38136	0.38409	50.4538	Rpb1, domain 5
1266	I	N/A	N/A	66.79	0.54275	0.62477	0.53092	53.3953	Rpb1, domain 5
1267	V	N/A	N/A	13.25	0.38612	0.41273	0.36195	56.5618	Rpb1, domain 5
1268	N	N/A	N/A	6.33	0.45533	0.43958	0.43334	58.9468	Rpb1, domain 5
1269	A	N/A	N/A	25.3	0.46624	0.4105	0.45072	59.7469	Rpb1, domain 5
1270	G	N/A	N/A	96.99	0.60016	0.56357	0.52736	59.6296	Rpb1, domain 5
1271	S	N/A	N/A	11.43	0.54469	0.51232	0.50455	58.4567	Rpb1, domain 5
1272	S	N/A	N/A	27.9	0.51958	0.55729	0.5135	56.6829	Rpb1, domain 5
1273	D	N/A	N/A	25.45	0.32217	0.32951	0.32505	58.23	Rpb1, domain 5
1274	F	N/A	N/A	47.75	0.43653	0.4696	0.44704	57.7068	Rpb1, domain 5
1275	L	N/A	N/A	74.06	0.43125	0.49626	0.393	54.3901	Rpb1, domain 5
1276	E	N/A	N/A	16.35	0.35055	0.31431	0.3362	52.6994	Rpb1, domain 5
1277	G	N/A	N/A	91.67	0.55905	0.54227	0.49874	48.3017	Rpb1, domain 5
1278	E	N/A	N/A	47.34	0.41608	0.45307	0.41369	48.9792	Rpb1, domain 5
1279	Q	N/A	N/A	34.43	0.34669	0.37173	0.3421	44.8022	Rpb1, domain 5
1280	V	N/A	N/A	57.23	0.44257	0.54436	0.41077	45.3786	Rpb1, domain 5
1281	E	N/A	N/A	41.09	0.33968	0.35977	0.36154	44.6484	Rpb1, domain 5
1282	Y	N/A	N/A	9.78	0.3115	0.35399	0.31908	48.0653	Rpb1, domain 5
1283	S	N/A	N/A	22.97	0.21399	0.24631	0.21326	50.4889	Rpb1, domain 5
1284	R	N/A	N/A	22.96	0.26837	0.27076	0.27462	48.3099	Rpb1, domain 5
1285	V	N/A	N/A	22.56	0.35016	0.38402	0.35593	51.4535	Rpb1, domain 5
1286	K	N/A	N/A	18.96	0.24814	0.23189	0.24675	54.4793	Rpb1, domain 5
1287	I	N/A	N/A	13.09	0.28571	0.24354	0.27281	54.8148	Rpb1, domain 5
1288	A	N/A	N/A	33.33	0.33801	0.31593	0.3046	54.3938	Rpb1, domain 5
1289	N	N/A	N/A	92.54	0.29878	0.22259	0.29311	57.3974	Rpb1, domain 5
1290	R	N/A	N/A	35.9	0.23183	0.1693	0.21478	59.5378	Rpb1, domain 5
1291	E	N/A	N/A	15.89	0.23863	0.1673	0.21398	59.0305	Rpb1, domain 5
1292	L	N/A	N/A	34.71	0.26931	0.27184	0.24233	56.9086	Rpb1, domain 5
1293	E	N/A	N/A	19.25	0.21415	0.16703	0.17701	60.1074	Rpb1, domain 5
1294	A	N/A	N/A	40.79	0.21339	0.15807	0.17099	64.1151	Rpb1, domain 5
1295	N	N/A	N/A	10.81	0.20338	0.15726	0.16598	65.6933	Rpb1, domain 5
1296	G	N/A	N/A	76.8	0.22504	0.15804	0.2023	65.8934	Rpb1, domain 5
1297	K	N/A	N/A	47.79	0.22533	0.1575	0.19599	64.3789	Rpb1, domain 5
1298	V	N/A	N/A	11.79	0.2762	0.21908	0.26234	61.4458	Rpb1, domain 5
1299	G	N/A	N/A	5.14	0.38712	0.30078	0.35847	59.7897	Rpb1, domain 5
1300	A	N/A	N/A	87.65	0.43133	0.4035	0.41158	56.4174	Rpb1, domain 5
1301	T	N/A	N/A	38.4	0.28317	0.25024	0.28537	55.749	Rpb1, domain 5
1302	Y	N/A	N/A	14.74	0.36902	0.29812	0.39094	50.7347	Rpb1, domain 5
1303	S	N/A	N/A	6.36	0.34461	0.32566	0.34992	50.035	Rpb1, domain 5
1304	R	N/A	N/A	19.98	0.3789	0.31232	0.38126	45.7864	Rpb1, domain 5
1305	D	N/A	N/A	7.66	0.40883	0.45954	0.38497	44.0396	Rpb1, domain 5
1306	L	N/A	N/A	88	0.56302	0.64841	0.50548	39.3926	Rpb1, domain 5
1307	L	N/A	N/A	63.48	0.52819	0.53728	0.49981	39.495	Rpb1, domain 5
1308	G	N/A	N/A	99.42	0.68614	0.67947	0.60809	35.0416	Rpb1, domain 5
1309	I	N/A	N/A	94.92	0.65266	0.72859	0.58277	30.501	Rpb1, domain 5
1310	T	N/A	N/A	96.87	0.6669	0.62378	0.60405	32.6575	Rpb1, domain 5
1311	K	N/A	N/A	87.45	0.65774	0.65712	0.60899	38.6746	Rpb1, domain 5
1312	A	N/A	N/A	94.49	0.6264	0.63469	0.55126	36.492	Rpb1, domain 5
1313	S	N/A	N/A	84.51	0.59845	0.51509	0.57084	34.0696	Rpb1, domain 5
1314	L	N/A	N/A	96.25	0.62505	0.63878	0.54258	36.7746	Rpb1, domain 5
1315	A	A->V	Heat shock	37.03	0.44812	0.40513	0.41718	39.8984	Rpb1, domain 5
1316	T	N/A	N/A	93.61	0.58951	0.62303	0.56873	38.354	Rpb1, domain 5
1317	E	N/A	N/A	37.03	0.49024	0.50858	0.48596	42.0819	Rpb1, domain 5
1318	S	N/A	N/A	99.37	0.67281	0.65249	0.63002	39.1738	No
1319	F	N/A	N/A	78.23	0.64259	0.7022	0.65765	40.7026	No
1320	I	N/A	N/A	47	0.6519	0.73196	0.61295	36.9013	No
1321	S	N/A	N/A	98.53	0.7721	0.73544	0.70557	34.5683	No
1322	A	N/A	N/A	98.49	0.78806	0.76946	0.70855	35.9104	No
1323	A	N/A	N/A	99	0.80935	0.79034	0.71751	34.9563	No
1324	S	N/A	N/A	99.64	0.81944	0.77147	0.74333	30.6878	No
1325	F	N/A	N/A	99.31	0.8015	0.7918	0.75135	32.3341	No
1326	Q	N/A	N/A	98.59	0.79067	0.74311	0.7426	32.808	No
1327	E	N/A	N/A	95	0.67179	0.62165	0.65015	37.5234	No
1328	T	N/A	N/A	99.63	0.75626	0.74758	0.70583	37.4296	No
1329	T	N/A	N/A	95.11	0.64474	0.61111	0.6029	42.1952	No
1330	R	N/A	N/A	78.83	0.59526	0.60641	0.5885	42.1528	No
1331	V	N/A	N/A	97.2	0.65402	0.71252	0.59227	40.2817	No
1332	L	N/A	N/A	99.76	0.72256	0.71653	0.63081	41.4513	No
1333	T	N/A	N/A	88.87	0.61281	0.61304	0.56024	46.0774	No
1334	E	N/A	N/A	53.47	0.56415	0.59464	0.52723	46.2374	No
1335	A	N/A	N/A	97.44	0.67719	0.65285	0.59618	45.0648	No
1336	A	A->V	Heat shock	88.76	0.62079	0.5916	0.55892	48.0718	No
1337	V	N/A	N/A	34.13	0.53421	0.61979	0.49455	50.8395	No
1338	A	N/A	N/A	16.91	0.41134	0.381	0.39923	50.459	No
1339	G	N/A	N/A	85.31	0.56352	0.50903	0.49848	50.7316	No
1340	K	N/A	N/A	83.23	0.46521	0.43846	0.44547	46.6003	No
1341	R	N/A	N/A	27.24	0.40314	0.37221	0.38086	49.941	No
1342	D	N/A	N/A	99.84	0.64224	0.59536	0.58898	42.9556	No
1343	E	N/A	N/A	17.18	0.36441	0.30037	0.36772	44.0226	No
1344	L	N/A	N/A	99.42	0.68076	0.65112	0.5871	39.0983	No
1345	R	N/A	N/A	31.42	0.45046	0.42364	0.40696	40.5437	No
1346	G	N/A	N/A	97.73	0.69833	0.63763	0.60798	34.7449	No
1347	L	N/A	N/A	97.39	0.75461	0.74545	0.64408	31.3047	No
1348	K	N/A	N/A	99.81	0.78661	0.75604	0.70642	28.9401	No
1349	E	N/A	N/A	99.43	0.81924	0.79005	0.72991	34.7853	No
1350	N	N/A	N/A	99.74	0.79959	0.80153	0.73296	34.5644	No
1351	V	N/A	N/A	97.56	0.78117	0.82016	0.70081	30.0163	No
1352	I	N/A	N/A	90.84	0.72947	0.78186	0.66819	31.9246	No
1353	V	N/A	N/A	45.09	0.60554	0.75141	0.56589	36.5454	No
1354	G	G->C,G->D	Antibiotics (myxopyronin)	99.92	0.75398	0.76592	0.66502	34.7263	No
1355	R	N/A	N/A	44.92	0.55335	0.56426	0.55015	38.3241	No
1356	L	N/A	N/A	81.34	0.65016	0.65755	0.57588	36.2583	No
1357	I	I->T,I->S	Heat shock,Resource exhaustion	93.49	0.75059	0.73764	0.66401	31.6256	No
1359	A	N/A	N/A	94.09	0.77357	0.74168	0.70799	35.6589	No
1360	G	N/A	N/A	99.11	0.75816	0.74683	0.64825	32.9928	No
1361	T	N/A	N/A	98.07	0.76886	0.73816	0.65788	34.6065	No
1362	G	N/A	N/A	98.29	0.70069	0.67958	0.61908	35.2553	No
1363	Y	N/A	N/A	13.68	0.6236	0.57538	0.53041	37.2727	No
1364	A	N/A	N/A	47.97	0.39789	0.4437	0.37561	40.2645	No
1365	Y	N/A	N/A	37.26	0.26993	0.23948	0.25365	43.1665	No
1366	H	N/A	N/A	35.33	0.22162	0.20456	0.22625	43.0919	No
1367	Q	N/A	N/A	25.01	0.25134	0.2805	0.28633	39.8158	No
1368	D	N/A	N/A	27.31	0.23386	0.20682	0.2389	45.7244	No
1369	R	N/A	N/A	55.76	0.19942	0.17149	0.21314	44.6735	No
1370	M	N/A	N/A	14.17	0.211	0.21778	0.20945	48.4956	No
1371	R	N/A	N/A	41.19	0.18026	0.13642	0.17967	45.9666	No
1372	R	N/A	N/A	27.85	0.19057	0.21217	0.1778	52.7235	No
1373	R	N/A	N/A	27.89	0.14589	0.09816	0.13515	51.9112	No
1374	A	N/A	N/A	39.47	0.13568	0.0848	0.12229	54.8776	No
1375	A	N/A	N/A	26.4	0.13782	0.09727	0.1189	55.9012	No
1376	G	N/A	N/A	27.16	0.13732	0.06303	0.10748	54.6818	No
1377	E	N/A	N/A	51.06	0.1373	0.07059	0.11434	56.7933	No
1378	A	N/A	N/A	38.42	0.14043	0.07183	0.08705	60.3535	No
1379	P	N/A	N/A	26.4	0.13001	0.06981	0.06844	59.506	No
1380	A	N/A	N/A	35.92	0.13263	0.10798	0.04542	59.2601	No
1381	A	N/A	N/A	35.56	0.08675	0.07805	0.02664	62.753	No
1382	P	N/A	N/A	39.36	0.09009	0.08204	0.03035	64.4864	No
1383	Q	N/A	N/A	21.91	0.05659	0.05323	0.01574	63.6379	No
1384	V	N/A	N/A	33.34	0.0619	0.05618	0.01643	64.6348	No
1385	T	N/A	N/A	23.77	0.08754	0.07813	0.02393	68.4275	No
1386	A	N/A	N/A	39.8	0.09494	0.08378	0.02821	69.2343	No
1387	E	N/A	N/A	49.68	0.13972	0.11377	0.03278	69.3489	No
1388	D	N/A	N/A	34.81	0.15071	0.12337	0.05127	73.1855	No
1389	A	N/A	N/A	36.69	0.15805	0.13092	0.04934	76.085	No
1390	S	N/A	N/A	25.75	0.16745	0.13477	0.05704	79.2561	No
1391	A	N/A	N/A	37.02	0.17237	0.13489	0.06389	No_DATA	No
1392	S	N/A	N/A	19.28	0.17196	0.13614	0.07323	No_DATA	No
1393	L	N/A	N/A	40.73	0.16707	0.13342	0.07271	No_DATA	No
1394	A	N/A	N/A	38.71	0.16834	0.14055	0.07832	No_DATA	No
1395	E	N/A	N/A	54.26	0.15775	0.12781	0.06874	No_DATA	No
1396	L	N/A	N/A	29.32	0.13669	0.11455	0.05956	No_DATA	No
1397	L	N/A	N/A	43.91	0.12295	0.10418	0.04881	No_DATA	No
1398	N	N/A	N/A	43.73	0.10982	0.09218	0.04739	No_DATA	No
1399	A	N/A	N/A	41.48	0.0891	0.07927	0.03213	No_DATA	No
1400	G	N/A	N/A	35.27	0.09623	0.08568	0.03057	No_DATA	No
1401	L	N/A	N/A	26.05	0.11706	0.10162	0.03721	No_DATA	No
1402	G	N/A	N/A	54.52	0.12453	0.10944	0.03101	No_DATA	No
1403	G	N/A	N/A	33.51	0.12437	0.1089	0.03981	No_DATA	No
1404	S	N/A	N/A	37.97	0.12034	0.1047	0.03862	No_DATA	No
1405	D	N/A	N/A	56.01	0.11804	0.10376	0.03819	No_DATA	No
1406	N	N/A	N/A	28.42	0.11934	0.10453	0.03812	No_DATA	No
1407	E	N/A	N/A	42.38	0.11907	0.10585	0.0406	No_DATA	No
1407	E	N/A	N/A	42.38	0.09646	0.08749	0.04234	No_DATA	No
