# Supplementary material for: Rapid Adaptation Often Occurs through Mutations to the Most Highly Conserved Positions of the RNA Polymerase Core Enzyme
Source: Genome Biol Evol. 2022 Jul 25;14(9):evac105. doi: 10.1093/gbe/evac105 (PMC9459352; doi:10.1093/gbe/evac105)
Supplement: evac105_Supplementary_Data [file evac105_supplementary_data.zip › tableS4.xlsx]

## Sheet: asmA
protein position	Amino Acid	Adaptive mutation	Selective pressure	% bacteria in which conserved	Z score
1	M	N/A	N/A	99.89	1.30781
2	R	N/A	N/A	89.52	0.88374
3	R	N/A	N/A	99.32	1.2845
4	F	N/A	N/A	44.99	-0.937267
5	L	N/A	N/A	91.02	0.94508
6	T	N/A	N/A	99.78	1.30331
7	T	N/A	N/A	97.76	1.22071
8	L	N/A	N/A	97.66	1.21662
9	M	N/A	N/A	66.48	-0.0584564
10	I	N/A	N/A	99.78	1.30331
11	L	N/A	N/A	98.58	1.25424
12	L	N/A	N/A	99.56	1.29431
13	V	N/A	N/A	86.26	0.750425
14	V	N/A	N/A	98.81	1.26364
15	L	N/A	N/A	62.59	-0.217534
16	V	N/A	N/A	88.43	0.839165
17	A	N/A	N/A	94.38	1.08248
18	G	N/A	N/A	99.78	1.30331
19	L	N/A	N/A	61.6	-0.258019
20	S	N/A	N/A	67.53	-0.0155178
21	A	N/A	N/A	85.76	0.729978
22	L	N/A	N/A	99.68	1.29922
23	V	N/A	N/A	97.95	1.22848
24	L	N/A	N/A	85.01	0.699308
25	L	N/A	N/A	99.46	1.29023
26	V	N/A	N/A	94.71	1.09598
27	N	N/A	N/A	99.57	1.29472
28	P	N/A	N/A	99.89	1.30781
29	N	N/A	N/A	99.89	1.30781
30	D	N/A	N/A	99.03	1.27264
31	F	N/A	N/A	99.89	1.30781
32	R	N/A	N/A	99.78	1.30331
33	D	N/A	N/A	24.16	-1.78909
34	Y	N/A	N/A	99.68	1.29922
35	M	N/A	N/A	93.23	1.03546
36	V	N/A	N/A	93.01	1.02646
37	K	N/A	N/A	47.63	-0.829307
38	Q	N/A	N/A	77.63	0.397511
39	V	N/A	N/A	99.79	1.30372
40	A	N/A	N/A	49.03	-0.772055
41	A	N/A	N/A	48.07	-0.811314
42	R	N/A	N/A	79.18	0.460896
43	S	N/A	N/A	95.28	1.11929
44	G	N/A	N/A	92.5	1.0056
45	Y	N/A	N/A	99.89	1.30781
46	Q	N/A	N/A	72.91	0.204491
47	L	N/A	N/A	98.52	1.25178
48	Q	N/A	N/A	49.47	-0.754062
49	L	N/A	N/A	91.53	0.965936
50	D	N/A	N/A	73.09	0.211852
51	G	N/A	N/A	93.11	1.03055
52	P	N/A	N/A	64.09	-0.156193
53	L	N/A	N/A	94.49	1.08698
54	R	N/A	N/A	99.89	1.30781
55	W	N/A	N/A	99.89	1.30781
56	H	N/A	N/A	99.15	1.27755
57	V	N/A	N/A	94.81	1.10007
58	W	N/A	N/A	99.58	1.29513
59	P	N/A	N/A	99.68	1.29922
60	Q	N/A	N/A	89.3	0.874743
61	L	N/A	N/A	99.79	1.30372
62	S	N/A	N/A	99.89	1.30781
63	I	N/A	N/A	99.68	1.29922
64	L	N/A	N/A	85.81	0.732023
65	S	N/A	N/A	75.42	0.307135
66	G	N/A	N/A	98.94	1.26896
67	R	N/A	N/A	86.55	0.762285
68	M	N/A	N/A	86.67	0.767192
69	S	N/A	N/A	57.04	-0.444495
70	L	N/A	N/A	97.57	1.21294
71	T	N/A	N/A	91.43	0.961847
72	A	N/A	N/A	98.52	1.25178
73	Q	N/A	N/A	23.89	-1.80013
74	G	N/A	N/A	95.45	1.12624
75	A	N/A	N/A	96.3	1.161
76	S	N/A	N/A	51.59	-0.667367
77	Q	N/A	N/A	47.99	-0.814585
78	P	N/A	N/A	99.47	1.29063
79	L	N/A	N/A	54.65	-0.542232
80	V	N/A	N/A	80.02	0.495247
81	R	N/A	N/A	49.89	-0.736887
82	A	N/A	N/A	99.58	1.29513
83	D	N/A	N/A	71.67	0.153783
84	N	N/A	N/A	99.79	1.30372
85	M	N/A	N/A	99.58	1.29513
86	R	N/A	N/A	99.89	1.30781
87	L	N/A	N/A	99.89	1.30781
88	D	N/A	N/A	99.89	1.30781
89	V	N/A	N/A	99.79	1.30372
90	A	N/A	N/A	64.66	-0.132883
91	L	N/A	N/A	99.79	1.30372
92	L	N/A	N/A	44.3	-0.965484
93	P	N/A	N/A	99.79	1.30372
94	L	N/A	N/A	99.89	1.30781
95	L	N/A	N/A	89.03	0.863702
96	S	N/A	N/A	99.47	1.29063
97	H	N/A	N/A	99.68	1.29922
98	Q	N/A	N/A	93.35	1.04036
99	L	N/A	N/A	99.26	1.28205
100	S	N/A	N/A	35.55	-1.32331
101	V	N/A	N/A	97.78	1.22152
102	K	N/A	N/A	76.69	0.359071
103	Q	N/A	N/A	93.25	1.03627
104	V	N/A	N/A	98.1	1.23461
105	M	N/A	N/A	96.52	1.17
106	L	N/A	N/A	98.74	1.26078
107	K	N/A	N/A	97.26	1.20026
108	G	N/A	N/A	88.3	0.833849
109	A	N/A	N/A	89.88	0.898461
110	V	N/A	N/A	91.89	0.980658
111	I	N/A	N/A	87.04	0.782323
112	Q	N/A	N/A	66.28	-0.0666352
113	L	N/A	N/A	89.15	0.868609
114	T	N/A	N/A	96.42	1.16591
115	P	N/A	N/A	94.73	1.0968
116	Q	N/A	N/A	51.95	-0.652645
117	T	N/A	N/A	63.65	-0.174186
118	E	N/A	N/A	86.38	0.755333
119	A	N/A	N/A	82.89	0.612613
120	V	N/A	N/A	62.02	-0.240843
121	R	N/A	N/A	65.58	-0.095261
122	S	N/A	N/A	35.23	-1.33639
123	E	N/A	N/A	26.79	-1.68154
124	D	N/A	N/A	51.74	-0.661233
125	A	N/A	N/A	92.71	1.01419
126	P	N/A	N/A	99.05	1.27346
127	V	N/A	N/A	79.01	0.453944
128	A	N/A	N/A	77.11	0.376246
129	P	N/A	N/A	98.31	1.2432
130	R	N/A	N/A	37.54	-1.24193
131	D	N/A	N/A	55.86	-0.49275
132	N	N/A	N/A	74.46	0.267877
133	T	N/A	N/A	65.12	-0.114072
134	L	N/A	N/A	67.38	-0.0216519
135	P	N/A	N/A	83.9	0.653916
136	D	N/A	N/A	60.97	-0.283782
137	L	N/A	N/A	32.65	-1.4419
138	S	N/A	N/A	36.41	-1.28814
139	D	N/A	N/A	26.32	-1.70076
140	D	N/A	N/A	72.25	0.177501
141	R	N/A	N/A	64.1	-0.155784
142	G	N/A	N/A	75.89	0.326355
143	W	N/A	N/A	99.89	1.30781
144	S	N/A	N/A	71.37	0.141515
145	F	N/A	N/A	66.21	-0.0694978
146	D	N/A	N/A	94.42	1.08412
147	I	N/A	N/A	83.89	0.653507
148	S	N/A	N/A	25.26	-1.7441
149	S	N/A	N/A	34.95	-1.34784
150	L	N/A	N/A	78.74	0.442903
151	K	N/A	N/A	45.37	-0.921727
152	V	N/A	N/A	84.86	0.693174
153	A	N/A	N/A	81.93	0.573355
154	D	N/A	N/A	96.74	1.17899
155	S	N/A	N/A	99.16	1.27796
156	V	N/A	N/A	65.44	-0.100986
157	L	N/A	N/A	95.06	1.11029
158	V	N/A	N/A	58.4	-0.388879
159	F	N/A	N/A	67.12	-0.0322843
160	Q	N/A	N/A	99.58	1.29513
161	H	N/A	N/A	65.72	-0.0895358
162	E	N/A	N/A	61.45	-0.264153
163	D	N/A	N/A	54.73	-0.53896
164	D	N/A	N/A	52.84	-0.61625
165	E	N/A	N/A	72.37	0.182409
166	Q	N/A	N/A	91.57	0.967572
167	V	N/A	N/A	63.55	-0.178276
168	T	N/A	N/A	67.75	-0.00652116
169	I	N/A	N/A	24.05	-1.79359
170	R	N/A	N/A	99.89	1.30781
171	N	N/A	N/A	41.6	-1.0759
172	I	N/A	N/A	90.97	0.943036
173	R	N/A	N/A	47.79	-0.822764
174	L	N/A	N/A	96.64	1.1749
175	Q	N/A	N/A	45.8	-0.904143
176	M	N/A	N/A	76.39	0.346802
177	E	N/A	N/A	72.93	0.205309
178	Q	N/A	N/A	90.87	0.938946
179	D	N/A	N/A	79.75	0.484206
180	P	N/A	N/A	23.34	-1.82262
181	Q	N/A	N/A	38.61	-1.19817
182	H	N/A	N/A	65.48	-0.0993504
183	R	N/A	N/A	48.21	-0.805588
184	G	N/A	N/A	36.62	-1.27955
185	S	N/A	N/A	35.15	-1.33966
186	F	N/A	N/A	36.1	-1.30081
187	E	N/A	N/A	52.15	-0.644466
188	F	N/A	N/A	67.68	-0.00938373
189	S	N/A	N/A	90.66	0.930359
190	G	N/A	N/A	66.84	-0.0437346
191	R	N/A	N/A	86.99	0.780278
192	V	N/A	N/A	66.21	-0.0694978
193	N	N/A	N/A	89.61	0.88742
194	R	N/A	N/A	95.48	1.12747
195	D	N/A	N/A	74.58	0.272784
196	Q	N/A	N/A	98.53	1.25219
197	R	N/A	N/A	93.81	1.05917
198	D	N/A	N/A	86.04	0.741429
199	L	N/A	N/A	83.74	0.647373
200	T	N/A	N/A	43.55	-0.996154
201	I	N/A	N/A	22.04	-1.87578
202	S	N/A	N/A	77.23	0.381153
203	L	N/A	N/A	50.89	-0.695993
204	N	N/A	N/A	41.03	-1.09921
205	G	N/A	N/A	40.97	-1.10166
206	T	N/A	N/A	43.38	-1.00311
207	V	N/A	N/A	74.63	0.274829
208	D	N/A	N/A	70.23	0.0948958
209	A	N/A	N/A	54.4	-0.552455
210	S	N/A	N/A	60.8	-0.290734
211	D	N/A	N/A	68.13	0.00901853
212	Y	N/A	N/A	90.15	0.909503
213	P	N/A	N/A	98.32	1.24361
214	H	N/A	N/A	66.88	-0.0420989
215	D	N/A	N/A	22.43	-1.85983
216	L	N/A	N/A	71.07	0.129247
217	T	N/A	N/A	45.28	-0.925408
218	A	N/A	N/A	89.41	0.879241
219	A	A->V	Resource exhaustion	22.51	-1.85656
220	I	N/A	N/A	64.4	-0.143516
221	E	N/A	N/A	36.44	-1.28691
222	Q	N/A	N/A	82.72	0.605661
223	I	N/A	N/A	21.78	-1.88641
224	N	N/A	N/A	41.78	-1.06854
225	W	N/A	N/A	64.92	-0.122251
226	Q	N/A	N/A	81.15	0.541457
227	L	N/A	N/A	94.35	1.08126
228	Q	N/A	N/A	46.44	-0.877971
229	G	N/A	N/A	99.48	1.29104
230	A	N/A	N/A	91.42	0.961438
231	D	N/A	N/A	71.03	0.127611
232	L	N/A	N/A	77.72	0.401191
233	P	N/A	N/A	95.82	1.14137
234	K	N/A	N/A	23.54	-1.81444
235	Q	N/A	N/A	50.84	-0.698037
236	G	N/A	N/A	99.06	1.27387
237	I	N/A	N/A	88.6	0.846117
238	Q	N/A	N/A	27.96	-1.63369
239	G	N/A	N/A	99.79	1.30372
240	Q	N/A	N/A	65.24	-0.109165
241	G	N/A	N/A	89.12	0.867382
242	S	N/A	N/A	50.84	-0.698037
243	F	N/A	N/A	29.29	-1.5793
244	Q	N/A	N/A	84.1	0.662094
245	A	N/A	N/A	78.66	0.439632
246	Q	N/A	N/A	39.16	-1.17568
247	W	N/A	N/A	74.26	0.259698
248	Q	N/A	N/A	67.85	-0.00243176
249	E	N/A	N/A	66.49	-0.0580475
250	S	N/A	N/A	23.77	-1.80504
251	H	N/A	N/A	20.73	-1.92935
252	K	N/A	N/A	65.13	-0.113663
253	R	N/A	N/A	36.86	-1.26973
254	L	N/A	N/A	77.07	0.37461
255	S	N/A	N/A	46.03	-0.894737
256	F	N/A	N/A	58.37	-0.390106
257	N	N/A	N/A	50.52	-0.711123
258	Q	N/A	N/A	43.83	-0.984704
259	I	N/A	N/A	28.66	-1.60506
260	S	N/A	N/A	34.62	-1.36134
261	L	N/A	N/A	80.42	0.511605
262	T	N/A	N/A	55.73	-0.498066
263	A	N/A	N/A	93.96	1.06531
264	N	N/A	N/A	96.35	1.16305
265	D	N/A	N/A	66.32	-0.0649995
266	S	N/A	N/A	89.78	0.894372
267	T	N/A	N/A	38.37	-1.20798
268	L	N/A	N/A	84.98	0.698081
269	S	N/A	N/A	31.91	-1.47216
270	G	N/A	N/A	99.69	1.29963
271	Q	N/A	N/A	42.54	-1.03746
272	A	N/A	N/A	51.62	-0.66614
273	Q	N/A	N/A	37.02	-1.26319
274	V	N/A	N/A	71.12	0.131291
275	T	N/A	N/A	61.42	-0.26538
276	L	N/A	N/A	88.74	0.851842
277	T	N/A	N/A	25.34	-1.74083
278	E	N/A	N/A	48.18	-0.806815
279	K	N/A	N/A	41.19	-1.09266
280	P	N/A	N/A	91.65	0.970844
281	E	N/A	N/A	41.5	-1.07999
282	W	N/A	N/A	66.42	-0.0609101
283	Q	N/A	N/A	35.45	-1.32739
284	L	N/A	N/A	61.94	-0.244115
285	R	N/A	N/A	22.42	-1.86024
286	L	N/A	N/A	98.96	1.26978
287	Q	N/A	N/A	49.22	-0.764286
288	F	N/A	N/A	42.02	-1.05872
289	P	N/A	N/A	25.34	-1.74083
290	Q	N/A	N/A	27.01	-1.67254
291	L	N/A	N/A	97.81	1.22275
292	N	N/A	N/A	80.6	0.518966
293	L	N/A	N/A	95.31	1.12052
294	D	N/A	N/A	85.09	0.702579
295	N	N/A	N/A	60.77	-0.291961
296	L	N/A	N/A	89.75	0.893145
297	I	N/A	N/A	26.18	-1.70648
298	P	N/A	N/A	60.16	-0.316906
299	L	N/A	N/A	30.8	-1.51755
300	N	N/A	N/A	28.26	-1.62142
301	E	N/A	N/A	29.26	-1.58053
302	T	N/A	N/A	40.16	-1.13478
303	A	N/A	N/A	54.11	-0.564314
304	N	N/A	N/A	31.83	-1.47543
305	G	N/A	N/A	40.74	-1.11107
306	E	N/A	N/A	32.42	-1.4513
307	N	N/A	N/A	38.18	-1.21575
308	G	N/A	N/A	52.28	-0.63915
309	A	N/A	N/A	65.32	-0.105893
310	A	N/A	N/A	40.25	-1.1311
311	Q	N/A	N/A	65.59	-0.094852
312	Q	N/A	N/A	62.91	-0.204448
313	G	N/A	N/A	73.79	0.240478
314	Q	N/A	N/A	74.41	0.265832
315	S	N/A	N/A	57.24	-0.436316
316	Q	N/A	N/A	64.61	-0.134928
317	S	N/A	N/A	33.93	-1.38955
318	T	N/A	N/A	40.34	-1.12742
319	L	N/A	N/A	42.68	-1.03173
320	P	N/A	N/A	36.5	-1.28446
321	R	N/A	N/A	73.48	0.227801
322	P	N/A	N/A	98.96	1.26978
323	V	N/A	N/A	97.29	1.20149
324	I	N/A	N/A	95.83	1.14178
325	S	N/A	N/A	43.9	-0.981841
326	S	N/A	N/A	62.11	-0.237163
327	R	N/A	N/A	34.7	-1.35807
328	I	N/A	N/A	27.21	-1.66436
329	D	N/A	N/A	57.26	-0.435498
330	E	N/A	N/A	31.07	-1.50651
331	P	N/A	N/A	58.19	-0.397467
332	A	N/A	N/A	28.69	-1.60384
333	Y	N/A	N/A	74.01	0.249475
334	Q	N/A	N/A	57.68	-0.418323
335	G	N/A	N/A	52.85	-0.615841
336	L	N/A	N/A	97.61	1.21457
337	Q	N/A	N/A	42.25	-1.04932
338	G	N/A	N/A	56.3	-0.474757
339	F	N/A	N/A	92.2	0.993335
340	T	N/A	N/A	57.71	-0.417096
341	A	N/A	N/A	81.17	0.542275
342	D	N/A	N/A	41.95	-1.06158
343	I	N/A	N/A	54.73	-0.53896
344	L	N/A	N/A	34.44	-1.3687
345	L	N/A	N/A	87.11	0.785185
346	Q	N/A	N/A	48.16	-0.807633
347	A	N/A	N/A	92.65	1.01174
348	S	N/A	N/A	23.8	-1.80381
349	N	N/A	N/A	32.85	-1.43372
350	V	N/A	N/A	51.66	-0.664504
351	R	N/A	N/A	48.54	-0.792093
352	W	N/A	N/A	72.56	0.190179
353	R	N/A	N/A	92.93	1.02319
354	G	N/A	N/A	87.73	0.810539
355	M	N/A	N/A	57.8	-0.413416
356	N	N/A	N/A	42.83	-1.0256
357	F	N/A	N/A	67.26	-0.0265592
358	T	N/A	N/A	62.99	-0.201176
359	D	N/A	N/A	40.12	-1.13642
360	V	N/A	N/A	70.89	0.121886
361	A	N/A	N/A	30.35	-1.53595
362	T	N/A	N/A	32.95	-1.42963
363	Q	N/A	N/A	49.79	-0.740976
364	M	N/A	N/A	47.3	-0.842802
365	T	N/A	N/A	28.17	-1.6251
366	N	N/A	N/A	97.4	1.20598
367	K	N/A	N/A	24.84	-1.76128
368	S	N/A	N/A	24.95	-1.75678
369	G	N/A	N/A	95.32	1.12092
370	L	N/A	N/A	78.69	0.440858
371	L	N/A	N/A	80.46	0.513241
372	E	N/A	N/A	27.34	-1.65904
373	I	N/A	N/A	65.59	-0.094852
374	T	N/A	N/A	36.59	-1.28078
375	Q	N/A	N/A	32.43	-1.45089
376	L	N/A	N/A	85.24	0.708714
377	Q	N/A	N/A	50.1	-0.728299
378	G	N/A	N/A	99.69	1.29963
379	K	N/A	N/A	59.25	-0.354119
380	L	N/A	N/A	64.76	-0.128794
381	N	N/A	N/A	23.18	-1.82916
382	G	N/A	N/A	55.41	-0.511152
383	G	N/A	N/A	99.9	1.30822
384	Q	N/A	N/A	33.61	-1.40264
385	V	N/A	N/A	24.14	-1.78991
386	S	N/A	N/A	93.96	1.06531
387	L	N/A	N/A	91.04	0.945898
388	P	N/A	N/A	96.67	1.17613
389	G	N/A	N/A	93.04	1.02769
390	T	N/A	N/A	70	0.0854902
391	L	N/A	N/A	82.4	0.592575
392	D	N/A	N/A	92.66	1.01215
393	A	N/A	N/A	60.15	-0.317315
394	T	N/A	N/A	39.98	-1.14215
395	S	N/A	N/A	26.3	-1.70157
396	I	N/A	N/A	26.32	-1.70076
397	N	N/A	N/A	30.41	-1.5335
398	P	N/A	N/A	68.37	0.0188331
399	R	N/A	N/A	39.56	-1.15932
400	I	N/A	N/A	49.32	-0.760196
401	N	N/A	N/A	28.17	-1.6251
402	F	N/A	N/A	73.07	0.211035
403	Q	N/A	N/A	60.56	-0.300548
404	P	N/A	N/A	96.09	1.15241
405	R	N/A	N/A	52.34	-0.636696
406	L	N/A	N/A	88.31	0.834258
407	E	N/A	N/A	35.75	-1.31513
408	N	N/A	N/A	60.75	-0.292779
409	V	N/A	N/A	70.04	0.0871259
410	E	N/A	N/A	84.76	0.689084
411	I	N/A	N/A	68.27	0.0147437
412	G	N/A	N/A	78.71	0.441676
413	T	N/A	N/A	52.92	-0.612978
414	I	N/A	N/A	55.85	-0.493159
415	L	N/A	N/A	85.91	0.736112
416	K	N/A	N/A	71.29	0.138243
417	A	N/A	N/A	95.93	1.14587
418	F	N/A	N/A	85.39	0.714848
419	N	N/A	N/A	60.4	-0.307091
420	Y	N/A	N/A	66.56	-0.0551849
421	P	N/A	N/A	88.09	0.825261
422	I	N/A	N/A	56.44	-0.469031
423	S	N/A	N/A	44.29	-0.965893
424	L	N/A	N/A	77.91	0.408961
425	T	N/A	N/A	79.9	0.49034
426	G	N/A	N/A	99.9	1.30822
427	K	N/A	N/A	68.69	0.0319191
428	M	N/A	N/A	35.08	-1.34253
429	S	N/A	N/A	84.29	0.669864
430	L	N/A	N/A	76.23	0.340259
431	A	N/A	N/A	41.15	-1.0943
432	G	N/A	N/A	90.89	0.939764
433	D	N/A	N/A	64.19	-0.152104
434	F	N/A	N/A	73.4	0.22453
435	S	N/A	N/A	82.81	0.609341
436	G	N/A	N/A	99.37	1.28654
437	A	N/A	N/A	34.49	-1.36665
438	D	N/A	N/A	36.69	-1.27669
439	I	N/A	N/A	67.82	-0.00365858
440	D	N/A	N/A	74.42	0.266241
441	A	N/A	N/A	68.97	0.0433694
442	D	N/A	N/A	47.59	-0.830943
443	A	N/A	N/A	70.96	0.124748
444	F	N/A	N/A	83.51	0.637967
445	R	N/A	N/A	66.88	-0.0420989
446	H	N/A	N/A	48.74	-0.783915
447	N	N/A	N/A	29.14	-1.58544
448	W	N/A	N/A	99.9	1.30822
449	Q	N/A	N/A	71.59	0.150512
450	G	N/A	N/A	99.9	1.30822
451	Q	N/A	N/A	47.59	-0.830943
452	A	N/A	N/A	90.46	0.92218
453	H	N/A	N/A	49.69	-0.745065
454	V	N/A	N/A	46.44	-0.877971
455	E	N/A	N/A	37.74	-1.23375
456	M	N/A	N/A	63.8	-0.168052
457	T	N/A	N/A	25.6	-1.7302
458	D	N/A	N/A	55.82	-0.494386
459	T	N/A	N/A	51.63	-0.665731
460	R	N/A	N/A	79.96	0.492794
461	M	N/A	N/A	45.12	-0.931951
462	E	N/A	N/A	71.01	0.126793
463	G	N/A	N/A	94.54	1.08903
464	M	N/A	N/A	39.81	-1.1491
465	N	N/A	N/A	98.53	1.25219
466	F	N/A	N/A	67.33	-0.0236966
467	Q	N/A	N/A	90.97	0.943036
468	Q	N/A	N/A	97.69	1.21784
469	M	M->V	Resource exhaustion	35.71	-1.31676
470	I	N/A	N/A	53.26	-0.599074
471	Q	N/A	N/A	96.43	1.16632
472	Q	N/A	N/A	90.01	0.903778
473	A	N/A	N/A	92.43	1.00274
474	V	N/A	N/A	94.22	1.07594
475	E	N/A	N/A	62.78	-0.209764
476	R	N/A	N/A	96.62	1.17409
477	N	N/A	N/A	31.43	-1.49179
478	G	N/A	N/A	51.94	-0.653054
479	G	N/A	N/A	41.96	-1.06118
480	D	N/A	N/A	53.85	-0.574947
481	V	N/A	N/A	85.88	0.734886
482	K	N/A	N/A	46.36	-0.881242
483	A	N/A	N/A	57.01	-0.445722
484	A	N/A	N/A	23.58	-1.81281
485	E	N/A	N/A	69.29	0.0564555
486	N	N/A	N/A	66.74	-0.047824
487	F	N/A	N/A	28.33	-1.61856
488	D	N/A	N/A	71.19	0.134154
489	N	N/A	N/A	56.36	-0.472303
490	V	N/A	N/A	30.42	-1.53309
491	T	N/A	N/A	95.58	1.13156
492	R	N/A	N/A	61.33	-0.26906
493	L	N/A	N/A	70.35	0.099803
494	D	N/A	N/A	67.72	-0.00774797
495	R	N/A	N/A	34.56	-1.36379
496	F	N/A	N/A	53.16	-0.603163
497	T	N/A	N/A	49.95	-0.734433
498	T	N/A	N/A	46.53	-0.87429
499	D	N/A	N/A	47.58	-0.831352
500	L	N/A	N/A	67.47	-0.0179715
501	T	N/A	N/A	58.21	-0.396649
502	L	N/A	N/A	99.47	1.29063
503	K	N/A	N/A	22.84	-1.84307
504	D	N/A	N/A	22.21	-1.86883
505	G	N/A	N/A	99.79	1.30372
506	V	N/A	N/A	28.11	-1.62756
507	V	N/A	N/A	46.21	-0.887376
508	T	N/A	N/A	59.47	-0.345123
509	L	N/A	N/A	77.79	0.404054
510	N	N/A	N/A	38.84	-1.18876
511	D	N/A	N/A	44.11	-0.973253
512	M	N/A	N/A	55.53	-0.506245
513	Q	N/A	N/A	52.37	-0.63547
514	G	N/A	N/A	78.71	0.441676
515	Q	N/A	N/A	49.1	-0.769193
516	S	N/A	N/A	95.57	1.13115
517	P	N/A	N/A	30.06	-1.54781
518	V	N/A	N/A	29.64	-1.56499
519	L	N/A	N/A	73.42	0.225347
520	A	N/A	N/A	65.93	-0.0809481
521	L	N/A	N/A	67.93	0.00083975
522	T	N/A	N/A	68.46	0.0225135
523	G	N/A	N/A	97.68	1.21743
524	E	N/A	N/A	37.03	-1.26278
525	G	N/A	N/A	99.68	1.29922
526	M	N/A	N/A	17.19	-2.07412
527	L	N/A	N/A	74.47	0.268286
528	N	N/A	N/A	46.1	-0.891875
529	L	N/A	N/A	88.5	0.842028
530	A	N/A	N/A	25.32	-1.74165
531	D	N/A	N/A	17.3	-2.06962
532	Q	N/A	N/A	58.33	-0.391742
533	T	N/A	N/A	41.03	-1.09921
534	C	N/A	N/A	70.46	0.104301
535	D	N/A	N/A	99.47	1.29063
536	T	N/A	N/A	51.64	-0.665322
537	Q	N/A	N/A	33.69	-1.39937
538	F	N/A	N/A	68.32	0.0167884
539	D	N/A	N/A	23.76	-1.80544
540	I	N/A	N/A	28.62	-1.6067
541	R	N/A	N/A	79.43	0.47112
542	V	N/A	N/A	85.01	0.699308
543	V	N/A	N/A	21.01	-1.9179
544	G	N/A	N/A	56.92	-0.449402
545	G	N/A	N/A	98.84	1.26487
546	W	N/A	N/A	99.68	1.29922
547	N	N/A	N/A	31.05	-1.50733
548	G	N/A	N/A	94.72	1.09639
549	E	N/A	N/A	54.59	-0.544685
550	S	N/A	N/A	52.48	-0.630971
551	K	N/A	N/A	53.85	-0.574947
552	L	N/A	N/A	93.77	1.05754
553	I	N/A	N/A	66.84	-0.0437346
554	D	N/A	N/A	44.56	-0.954851
555	F	N/A	N/A	50.26	-0.721756
556	L	N/A	N/A	99.47	1.29063
557	K	N/A	N/A	69.59	0.0687237
558	E	N/A	N/A	42.45	-1.04114
559	T	N/A	N/A	85.22	0.707896
560	P	N/A	N/A	59.66	-0.337353
561	V	N/A	N/A	50.16	-0.725845
562	P	N/A	N/A	99.68	1.29922
563	L	N/A	N/A	96.51	1.16959
564	R	N/A	N/A	90.59	0.927496
565	V	V->G	Resource exhaustion	63.89	-0.164372
566	Y	N/A	N/A	98.2	1.2387
567	G	N/A	N/A	99.79	1.30372
568	N	N/A	N/A	27.77	-1.64146
569	W	N/A	N/A	99.16	1.27796
570	Q	N/A	N/A	68.82	0.0372353
571	Q	N/A	N/A	36.89	-1.26851
572	L	N/A	N/A	94.83	1.10089
573	N	N/A	N/A	67.23	-0.027786
574	Y	N/A	N/A	99.68	1.29922
575	S	N/A	N/A	57.55	-0.423639
576	L	N/A	N/A	96.83	1.18267
577	Q	N/A	N/A	75.71	0.318994
578	V	N/A	N/A	96.62	1.17409
579	D	N/A	N/A	83.95	0.65596
580	Q	N/A	N/A	87.54	0.80277
581	L	N/A	N/A	57.82	-0.412598
582	L	N/A	N/A	97.25	1.19985
583	R	N/A	N/A	97.99	1.23011
584	K	N/A	N/A	75.24	0.299774
585	H	N/A	N/A	49.84	-0.738931
586	L	N/A	N/A	96.51	1.16959
587	Q	N/A	N/A	91.63	0.970026
588	D	N/A	N/A	74.66	0.276056
589	E	N/A	N/A	77.2	0.379926
590	A	N/A	N/A	92.15	0.991291
591	K	N/A	N/A	93.85	1.06081
592	R	N/A	N/A	53.34	-0.595803
593	R	N/A	N/A	76.06	0.333307
594	L	N/A	N/A	93.11	1.03055
595	N	N/A	N/A	79.85	0.488295
596	D	N/A	N/A	70.73	0.115343
597	W	N/A	N/A	98.61	1.25547
598	A	N/A	N/A	67.74	-0.00693009
599	E	N/A	N/A	57.36	-0.431409
600	R	N/A	N/A	79.94	0.491976
601	N	N/A	N/A	85.38	0.714439
602	K	N/A	N/A	74.71	0.278101
603	D	N/A	N/A	56.72	-0.457581
604	S	N/A	N/A	71.3	0.138652
605	R	N/A	N/A	49.95	-0.734433
606	N	N/A	N/A	44.59	-0.953624
607	G	N/A	N/A	71.84	0.160735
608	K	N/A	N/A	76.31	0.343531
609	D	N/A	N/A	89.73	0.892327
610	V	N/A	N/A	62.74	-0.2114
611	K	N/A	N/A	89.91	0.899688
612	K	N/A	N/A	86.17	0.746745
613	L	N/A	N/A	95.8	1.14055
614	L	N/A	N/A	88.85	0.856341
615	E	N/A	N/A	25.97	-1.71507
616	K	N/A	N/A	89.27	0.873516
617	M	N/A	N/A	26.12	-1.70894

## Sheet: crp
protein position	Amino Acid	Adaptive mutation	Selective pressure	% bacteria in which conserved	Z score
1	M	N/A	N/A	44.34	-0.856918
2	V	N/A	N/A	34.52	-1.23678
3	L	N/A	N/A	34.78	-1.22672
4	G	N/A	N/A	31.77	-1.34315
5	K	N/A	N/A	29.99	-1.41201
6	P	N/A	N/A	60.36	-0.23723
7	Q	N/A	N/A	38.73	-1.07393
8	T	N/A	N/A	25.8	-1.57409
9	D	N/A	N/A	41.26	-0.976059
10	P	N/A	N/A	43.67	-0.882835
11	T	N/A	N/A	38.06	-1.09984
12	L	N/A	N/A	59.28	-0.279007
13	E	N/A	N/A	44.54	-0.849182
14	W	N/A	N/A	32.32	-1.32188
15	F	N/A	N/A	60.33	-0.238391
16	L	N/A	N/A	95.49	1.12167
17	S	N/A	N/A	31.97	-1.33542
18	H	N/A	N/A	73.5	0.271053
19	C	C->Y	Resource exhaustion	74.22	0.298904
20	H	H->R	Resource exhaustion	69.44	0.114004
21	I	N/A	N/A	38.2	-1.09443
22	H	H->Q	Resource exhaustion	32.47	-1.31608
23	K	N/A	N/A	30.97	-1.3741
24	Y	N/A	N/A	86.63	0.77895
25	P	N/A	N/A	74.49	0.309349
26	S	N/A	N/A	22.51	-1.70135
27	K	N/A	N/A	72.31	0.225021
28	S	N/A	N/A	55.53	-0.424065
29	T	N/A	N/A	57.08	-0.364108
30	L	N/A	N/A	34.46	-1.2391
31	I	N/A	N/A	75.31	0.341068
32	H	N/A	N/A	32.16	-1.32807
33	Q	N/A	N/A	17.37	-1.90018
34	G	N/A	N/A	98.92	1.25435
35	E	N/A	N/A	39.3	-1.05188
36	K	N/A	N/A	28.86	-1.45572
37	A	N/A	N/A	50.81	-0.606645
38	E	N/A	N/A	47.7	-0.726946
39	T	N/A	N/A	67.34	0.0327712
40	L	N/A	N/A	96.88	1.17544
41	Y	N/A	N/A	66.4	-0.00359007
42	Y	N/A	N/A	56.78	-0.375712
43	I	N/A	N/A	73.51	0.27144
44	V	N/A	N/A	39.81	-1.03215
45	K	N/A	N/A	69.77	0.126769
46	G	N/A	N/A	99.87	1.2911
47	S	N/A	N/A	92.98	1.02458
48	V	N/A	N/A	90.36	0.923234
49	A	N/A	N/A	28.11	-1.48473
50	V	N/A	N/A	52.94	-0.524252
51	L	N/A	N/A	54.61	-0.459653
52	I	N/A	N/A	61.31	-0.200482
53	K	N/A	N/A	32.31	-1.32226
54	D	D->Y,D->G,D->A,D->V,D->N	Resource exhaustion	74.5	0.309735
55	E	N/A	N/A	39.09	-1.06
56	E	E->K	Resource exhaustion	42.59	-0.924612
57	G	N/A	N/A	75.03	0.330237
58	K	N/A	N/A	30.8	-1.38067
59	E	E->K	Resource exhaustion	98.13	1.22379
60	M	N/A	N/A	65.38	-0.0430459
61	I	N/A	N/A	72.81	0.244363
62	L	N/A	N/A	55.23	-0.43567
63	S	N/A	N/A	28.21	-1.48086
64	Y	N/A	N/A	94.3	1.07564
65	L	N/A	N/A	85.3	0.727503
66	N	N/A	N/A	75.89	0.363504
67	Q	N/A	N/A	30.33	-1.39886
68	G	N/A	N/A	96.16	1.14759
69	D	N/A	N/A	71.39	0.189434
70	F	N/A	N/A	98.15	1.22457
71	I	N/A	N/A	27.51	-1.50794
72	G	N/A	N/A	99.87	1.2911
73	E	N/A	N/A	99.6	1.28066
74	L	N/A	N/A	47.09	-0.750542
75	G	N/A	N/A	94.97	1.10156
76	L	N/A	N/A	93.65	1.0505
77	F	N/A	N/A	98.67	1.24468
78	E	N/A	N/A	65.99	-0.0194498
79	E	N/A	N/A	54.44	-0.466229
80	G	N/A	N/A	35.33	-1.20544
81	Q	N/A	N/A	43.31	-0.896761
82	E	N/A	N/A	42.78	-0.917263
83	R	N/A	N/A	98.15	1.22457
84	S	N/A	N/A	61.59	-0.189651
85	A	N/A	N/A	81.19	0.568519
86	W	N/A	N/A	64.64	-0.0716707
87	V	N/A	N/A	81.85	0.594049
88	R	N/A	N/A	78.54	0.466011
89	A	N/A	N/A	58.28	-0.317689
90	K	N/A	N/A	65.17	-0.0511691
91	T	N/A	N/A	53.64	-0.497174
92	A	N/A	N/A	20.58	-1.77601
93	C	N/A	N/A	95.09	1.1062
94	E	N/A	N/A	91.4	0.963464
95	V	N/A	N/A	56.48	-0.387317
96	A	A->V	Resource exhaustion	95.77	1.1325
97	E	E->D	Resource exhaustion	95.51	1.12245
98	I	N/A	N/A	88.62	0.855927
99	S	N/A	N/A	87.57	0.815311
100	Y	N/A	N/A	92.99	1.02497
101	K	N/A	N/A	30.69	-1.38493
102	K	N/A	N/A	62.3	-0.162187
103	F	F->S	Resource exhaustion	79.47	0.501986
104	R	N/A	N/A	58.68	-0.302216
105	Q	N/A	N/A	48.21	-0.707218
106	L	N/A	N/A	89.39	0.885713
107	I	N/A	N/A	27.19	-1.52032
108	Q	N/A	N/A	53.86	-0.488664
109	V	N/A	N/A	26.97	-1.52883
110	N	N/A	N/A	33.82	-1.26385
111	P	N/A	N/A	90.05	0.911243
112	D	N/A	N/A	53.32	-0.509553
113	I	N/A	N/A	72.68	0.239334
114	L	N/A	N/A	85.01	0.716285
115	M	N/A	N/A	31.04	-1.37139
116	R	N/A	N/A	22.06	-1.71876
117	L	N/A	N/A	68.3	0.069906
118	S	N/A	N/A	36.86	-1.14626
119	A	N/A	N/A	31.84	-1.34045
120	Q	N/A	N/A	97.62	1.20407
121	M	N/A	N/A	47.03	-0.752863
122	A	N/A	N/A	69.22	0.105494
123	R	N/A	N/A	33.42	-1.27933
124	R	N/A	N/A	99.74	1.28607
125	L	N/A	N/A	98.94	1.25513
126	Q	N/A	N/A	28.1	-1.48512
127	V	N/A	N/A	15.17	-1.98528
128	T	N/A	N/A	97.76	1.20948
129	S	N/A	N/A	47.1	-0.750156
130	E	N/A	N/A	15.17	-1.98528
131	K	N/A	N/A	86.79	0.785139
132	V	N/A	N/A	76.75	0.39677
133	G	N/A	N/A	58.12	-0.323878
134	N	N/A	N/A	27.34	-1.51452
135	L	N/A	N/A	96.43	1.15804
136	A	N/A	N/A	98.94	1.25513
137	F	N/A	N/A	98.15	1.22457
138	L	N/A	N/A	65.26	-0.0476877
139	D	N/A	N/A	99.47	1.27563
140	V	N/A	N/A	99.47	1.27563
141	T	N/A	N/A	71.86	0.207614
142	G	N/A	N/A	85.73	0.744136
143	R	N/A	N/A	99.6	1.28066
144	I	N/A	N/A	61.16	-0.206285
145	A	N/A	N/A	82.98	0.63776
146	Q	N/A	N/A	31.79	-1.34238
147	T	N/A	N/A	67.41	0.0354789
148	L	N/A	N/A	99.34	1.2706
149	L	N/A	N/A	68.6	0.0815107
150	N	N/A	N/A	27.87	-1.49401
151	L	N/A	N/A	98.41	1.23463
152	A	N/A	N/A	44.65	-0.844927
153	K	N/A	N/A	66.53	0.00143861
154	Q	N/A	N/A	71.45	0.191755
155	P	N/A	N/A	99.33	1.27021
156	D	N/A	N/A	72.29	0.224248
157	A	N/A	N/A	96.38	1.1561
158	M	N/A	N/A	95.97	1.14024
159	T	N/A	N/A	76.74	0.396383
160	H	H->N	Resource exhaustion	89.02	0.8714
161	P	N/A	N/A	97.61	1.20368
162	D	N/A	N/A	72.15	0.218832
163	G	N/A	N/A	99.07	1.26016
164	M	N/A	N/A	73.67	0.277629
165	Q	N/A	N/A	97.87	1.21374
166	I	N/A	N/A	85.39	0.730984
167	K	N/A	N/A	69.72	0.124835
168	I	N/A	N/A	74.77	0.32018
169	T	N/A	N/A	84.86	0.710482
170	R	N/A	N/A	97.88	1.21412
171	Q	N/A	N/A	98.67	1.24468
172	E	N/A	N/A	98.01	1.21915
173	I	N/A	N/A	81.27	0.571614
174	G	N/A	N/A	80.48	0.541055
175	Q	N/A	N/A	31.87	-1.33928
176	I	N/A	N/A	75.7	0.356154
177	V	N/A	N/A	97.34	1.19324
178	G	N/A	N/A	99.47	1.27563
179	C	N/A	N/A	97.74	1.20871
180	S	N/A	N/A	99.47	1.27563
181	R	N/A	N/A	99.87	1.2911
182	E	N/A	N/A	99.73	1.28569
183	T	N/A	N/A	32.14	-1.32884
184	V	N/A	N/A	81.41	0.577029
185	G	N/A	N/A	97.74	1.20871
186	R	N/A	N/A	99.47	1.27563
187	I	N/A	N/A	31.47	-1.35476
188	L	N/A	N/A	93.89	1.05978
189	K	N/A	N/A	98.94	1.25513
190	M	N/A	N/A	31.21	-1.36482
191	L	N/A	N/A	98.54	1.23965
192	E	N/A	N/A	85.24	0.725182
193	D	N/A	N/A	32.45	-1.31685
194	Q	N/A	N/A	64.1	-0.092559
195	N	N/A	N/A	32.05	-1.33232
196	L	N/A	N/A	79.12	0.488447
197	I	N/A	N/A	53.06	-0.51961
198	S	N/A	N/A	34.18	-1.24993
199	A	N/A	N/A	48.14	-0.709926
200	H	N/A	N/A	35.11	-1.21395
201	G	N/A	N/A	98.67	1.24468
202	K	N/A	N/A	98.13	1.22379
203	T	N/A	N/A	87.85	0.826142
204	I	N/A	N/A	53.14	-0.516515
205	V	N/A	N/A	87.98	0.831171
206	V	N/A	N/A	76.17	0.374335
207	Y	N/A	N/A	53.91	-0.48673
208	G	N/A	N/A	85.43	0.732531
209	T	N/A	N/A	82.88	0.633892
210	R	N/A	N/A	87.63	0.817632

## Sheet: cytR
protein position	Amino Acid	Adaptive mutation	Selective pressure	% bacteria in which conserved	Z score
1	M	N/A	N/A	72.33	1.15654
2	K	N/A	N/A	43.37	0.0268865
3	A	N/A	N/A	26.14	-0.64521
4	K	N/A	N/A	31.16	-0.449393
5	K	N/A	N/A	41.43	-0.0487877
6	Q	N/A	N/A	23.23	-0.758721
7	E	N/A	N/A	10.7	-1.24748
8	T	N/A	N/A	17.03	-1.00057
9	A	N/A	N/A	16.36	-1.0267
10	A	N/A	N/A	37.58	-0.198966
11	T	N/A	N/A	73.52	1.20296
12	M	N/A	N/A	21.19	-0.838296
13	K	N/A	N/A	43.48	0.0311773
14	D	N/A	N/A	84.62	1.63594
15	V	N/A	N/A	76.31	1.31179
16	A	N/A	N/A	97.88	2.15318
17	L	N/A	N/A	10.34	-1.26153
18	K	N/A	N/A	19.1	-0.919821
19	A	N/A	N/A	83.02	1.57353
20	K	N/A	N/A	10.61	-1.25099
21	V	N/A	N/A	89.57	1.82902
22	S	N/A	N/A	93.18	1.96984
23	T	N/A	N/A	29.33	-0.520776
24	A	A->E	Resource exhaustion	75.71	1.28838
25	T	N/A	N/A	96.69	2.10676
26	V	N/A	N/A	93.01	1.96321
27	S	N/A	N/A	99.26	2.20701
28	R	N/A	N/A	88.22	1.77636
29	A	N/A	N/A	40.86	-0.0710219
30	L	N/A	N/A	69.57	1.04888
31	M	N/A	N/A	16.29	-1.02943
32	N	N/A	N/A	31.78	-0.425208
33	P	N/A	N/A	31.89	-0.420918
34	D	N/A	N/A	19.63	-0.899147
35	K	N/A	N/A	21.89	-0.810991
36	V	N/A	N/A	87.85	1.76193
37	S	N/A	N/A	49.39	0.261711
38	Q	N/A	N/A	14.23	-1.10979
39	A	N/A	N/A	28.26	-0.562514
40	T	N/A	N/A	78.19	1.38512
41	R	N/A	N/A	80.76	1.48537
42	N	N/A	N/A	8.59	-1.32979
43	R	N/A	N/A	48.65	0.232845
44	V	N/A	N/A	83.97	1.61058
45	E	N/A	N/A	26.56	-0.628827
46	K	N/A	N/A	13.83	-1.12539
47	A	N/A	N/A	66.34	0.922885
48	A	N/A	N/A	36.47	-0.242264
49	R	N/A	N/A	17.5	-0.982233
50	E	N/A	N/A	36.23	-0.251626
51	V	N/A	N/A	14.32	-1.10628
52	G	N/A	N/A	72.83	1.17604
53	Y	N/A	N/A	94.12	2.00651
54	L	N/A	N/A	8.32	-1.34032
55	P	N/A	N/A	81.41	1.51072
56	Q	N/A	N/A	10.45	-1.25723
57	P	N/A	N/A	10.51	-1.25489
58	M	N/A	N/A	14.2	-1.11096
59	G	N/A	N/A	15.15	-1.0739
60	R	N/A	N/A	77.51	1.3586
61	N	N/A	N/A	26.26	-0.640529
62	V	N/A	N/A	9.26	-1.30365
63	K	N/A	N/A	18.62	-0.938545
64	R	N/A	N/A	23.79	-0.736877
65	N	N/A	N/A	20.17	-0.878083
66	E	N/A	N/A	22.3	-0.794998
67	S	N/A	N/A	43.33	0.0253262
68	R	N/A	N/A	31.37	-0.441201
69	T	N/A	N/A	65.32	0.883097
70	I	N/A	N/A	50.61	0.309299
71	L	N/A	N/A	21.94	-0.80904
72	V	N/A	N/A	54.22	0.450116
73	I	N/A	N/A	53.24	0.411889
74	V	N/A	N/A	45.17	0.0970996
75	P	N/A	N/A	71.66	1.1304
76	D	N/A	N/A	65.36	0.884657
77	I	N/A	N/A	54.29	0.452846
78	C	N/A	N/A	14.27	-1.10823
79	D	N/A	N/A	21.3	-0.834005
80	P	N/A	N/A	56.3	0.531251
81	F	N/A	N/A	59.61	0.660365
82	F	N/A	N/A	71.36	1.1187
83	S	N/A	N/A	35.74	-0.270739
84	E	N/A	N/A	53.37	0.41696
85	I	N/A	N/A	33.78	-0.347194
86	I	N/A	N/A	32.76	-0.386981
87	R	N/A	N/A	58.44	0.614727
88	G	N/A	N/A	76.04	1.30126
89	I	N/A	N/A	58.11	0.601854
90	E	N/A	N/A	68.47	1.00597
91	V	N/A	N/A	11.18	-1.22876
92	T	N/A	N/A	18.36	-0.948687
93	A	N/A	N/A	74.17	1.22831
94	A	N/A	N/A	22.64	-0.781735
95	N	N/A	N/A	5.38	-1.455
96	H	N/A	N/A	21.81	-0.814111
97	G	N/A	N/A	68.87	1.02157
98	Y	N/A	N/A	81.25	1.50448
99	L	N/A	N/A	21.05	-0.843757
100	V	N/A	N/A	44.79	0.0822768
101	L	N/A	N/A	43.26	0.0225956
102	I	N/A	N/A	34.28	-0.32769
103	G	N/A	N/A	32.23	-0.407655
104	D	N/A	N/A	27.89	-0.576947
105	C	N/A	N/A	16.03	-1.03957
106	A	N/A	N/A	16.67	-1.01461
107	H	N/A	N/A	16.1	-1.03684
108	Q	N/A	N/A	21.59	-0.822693
109	N	N/A	N/A	14.55	-1.0973
110	Q	N/A	N/A	19.63	-0.899147
111	Q	N/A	N/A	14.85	-1.0856
112	E	N/A	N/A	72.02	1.14445
113	K	N/A	N/A	16.93	-1.00447
114	T	N/A	N/A	18.47	-0.944396
115	F	N/A	N/A	23.06	-0.765352
116	I	N/A	N/A	28.89	-0.53794
117	D	N/A	N/A	23.24	-0.758331
118	L	N/A	N/A	28.8	-0.54145
119	I	N/A	N/A	15.61	-1.05596
120	I	N/A	N/A	20.64	-0.85975
121	T	N/A	N/A	19.5	-0.904218
122	K	N/A	N/A	42.51	-0.00665984
123	Q	N/A	N/A	45.14	0.0959294
124	I	N/A	N/A	23.9	-0.732586
125	D	N/A	N/A	84.19	1.61917
126	G	G->V,G->D	Resource exhaustion	94.86	2.03537
127	M	N/A	N/A	20.05	-0.882764
128	L	N/A	N/A	36.64	-0.235633
129	L	N/A	N/A	43.02	0.0132339
130	L	N/A	N/A	30.72	-0.466556
131	G	N/A	N/A	52.96	0.400967
132	S	N/A	N/A	35.11	-0.295314
133	R	N/A	N/A	28.71	-0.544961
134	L	N/A	N/A	41.98	-0.0273337
135	P	N/A	N/A	39.06	-0.141235
136	F	N/A	N/A	27.49	-0.59255
137	D	N/A	N/A	55.47	0.498875
138	A	N/A	N/A	30.44	-0.477478
139	S	N/A	N/A	27.06	-0.609323
140	I	N/A	N/A	18.58	-0.940105
141	E	N/A	N/A	44.88	0.0857875
142	E	N/A	N/A	40.71	-0.076873
143	Q	N/A	N/A	26.23	-0.641699
144	R	N/A	N/A	44.23	0.0604327
145	N	N/A	N/A	29.47	-0.515315
146	L	N/A	N/A	33.81	-0.346024
147	P	N/A	N/A	44.9	0.0865677
148	P	N/A	N/A	80.9	1.49083
149	M	N/A	N/A	25.93	-0.653401
150	V	N/A	N/A	79.17	1.42335
151	M	N/A	N/A	20.1	-0.880814
152	A	A->E	Resource exhaustion	39.83	-0.111199
153	N	N/A	N/A	23.13	-0.762622
154	E	N/A	N/A	28.2	-0.564855
155	F	N/A	N/A	24.39	-0.713472
156	A	N/A	N/A	24.18	-0.721664
157	P	N/A	N/A	48.42	0.223873
158	E	N/A	N/A	26.94	-0.614004
159	L	N/A	N/A	27.57	-0.589429
160	E	N/A	N/A	28.84	-0.53989
161	L	N/A	N/A	26.53	-0.629997
162	P	N/A	N/A	69.94	1.06331
163	T	N/A	N/A	26.08	-0.64755
164	V	N/A	N/A	85.8	1.68197
165	H	N/A	N/A	18.97	-0.924892
166	I	N/A	N/A	49.33	0.25937
167	D	N/A	N/A	88.77	1.79782
168	N	N/A	N/A	47.5	0.187987
169	L	N/A	N/A	18.68	-0.936204
170	T	N/A	N/A	20.51	-0.864821
171	A	N/A	N/A	63.74	0.821466
172	A	N/A	N/A	57.82	0.590542
173	F	N/A	N/A	24.57	-0.706451
174	D	N/A	N/A	30.48	-0.475918
175	A	N/A	N/A	72.68	1.17019
176	V	N/A	N/A	55.61	0.504336
177	N	N/A	N/A	20.27	-0.874183
178	Y	N/A	N/A	29.55	-0.512195
179	L	N/A	N/A	89.26	1.81693
180	Y	N/A	N/A	6.72	-1.40273
181	E	N/A	N/A	27.72	-0.583578
182	Q	N/A	N/A	12.82	-1.16479
183	G	N/A	N/A	97.56	2.14069
184	H	N/A	N/A	79.02	1.4175
185	K	N/A	N/A	34.63	-0.314038
186	R	N/A	N/A	71.43	1.12143
187	I	N/A	N/A	77.56	1.36055
188	G	N/A	N/A	36.72	-0.232512
189	C	N/A	N/A	14.43	-1.10199
190	I	N/A	N/A	60.24	0.68494
191	A	N/A	N/A	32.55	-0.395173
192	G	N/A	N/A	87.91	1.76427
193	P	N/A	N/A	65.68	0.89714
194	E	N/A	N/A	21.73	-0.817232
195	E	N/A	N/A	16.71	-1.01305
196	M	N/A	N/A	17.41	-0.985744
197	P	N/A	N/A	29.6	-0.510244
198	L	N/A	N/A	24.28	-0.717763
199	C	N/A	N/A	15.44	-1.06259
200	H	N/A	N/A	16.15	-1.03489
201	Y	N/A	N/A	19.25	-0.91397
202	R	N/A	N/A	86.8	1.72097
203	L	N/A	N/A	43.35	0.0261063
204	Q	N/A	N/A	26.04	-0.64911
205	G	N/A	N/A	85.98	1.68899
206	Y	N/A	N/A	70.18	1.07267
207	V	N/A	N/A	15.34	-1.06649
208	Q	N/A	N/A	25.12	-0.684997
209	A	N/A	N/A	86.52	1.71005
210	L	N/A	N/A	73.32	1.19516
211	R	N/A	N/A	26.81	-0.619075
212	R	N/A	N/A	22.48	-0.787976
213	C	N/A	N/A	6.6	-1.40741
214	G	N/A	N/A	78.93	1.41399
215	I	N/A	N/A	46.19	0.136887
216	M	N/A	N/A	4.62	-1.48465
217	V	N/A	N/A	27.99	-0.573046
218	D	N/A	N/A	50.25	0.295257
219	P	N/A	N/A	39.9	-0.108469
220	Q	N/A	N/A	12.77	-1.16674
221	Y	N/A	N/A	30.05	-0.492691
222	I	N/A	N/A	43.48	0.0311773
223	A	N/A	N/A	21.09	-0.842197
224	R	N/A	N/A	17.81	-0.970141
225	G	N/A	N/A	67.83	0.981005
226	D	N/A	N/A	57.23	0.567528
227	F	N/A	N/A	47.91	0.20398
228	T	N/A	N/A	45.01	0.0908585
229	F	N/A	N/A	18.59	-0.939715
230	E	N/A	N/A	49.63	0.271072
231	A	N/A	N/A	27.8	-0.580458
232	G	N/A	N/A	88.41	1.78378
233	S	N/A	N/A	6.75	-1.40156
234	K	N/A	N/A	13.27	-1.14723
235	A	N/A	N/A	62.75	0.782848
236	M	N/A	N/A	18.14	-0.957268
237	Q	N/A	N/A	9.82	-1.28181
238	Q	N/A	N/A	24.24	-0.719324
239	L	N/A	N/A	65.52	0.890899
240	L	N/A	N/A	69.32	1.03913
241	D	N/A	N/A	24.05	-0.726735
242	L	N/A	N/A	54.43	0.458307
243	P	N/A	N/A	41.12	-0.06088
244	Q	N/A	N/A	14.07	-1.11603
245	P	N/A	N/A	39.63	-0.119001
246	P	N/A	N/A	80.17	1.46236
247	T	N/A	N/A	67.64	0.973594
248	A	N/A	N/A	84.37	1.62619
249	V	N/A	N/A	40.78	-0.0741425
250	F	N/A	N/A	72.28	1.15459
251	C	C->Y	Resource exhaustion	38.1	-0.178682
252	H	N/A	N/A	16.73	-1.01227
253	S	N/A	N/A	36.26	-0.250456
254	D	N/A	N/A	87.42	1.74516
255	V	N/A	N/A	19.9	-0.888615
256	M	N/A	N/A	57.02	0.559336
257	A	N/A	N/A	94.99	2.04044
258	L	N/A	N/A	42.61	-0.00275911
259	G	N/A	N/A	93.53	1.98349
260	A	N/A	N/A	54.33	0.454407
261	L	N/A	N/A	40.9	-0.0694616
262	S	N/A	N/A	15.51	-1.05986
263	Q	N/A	N/A	9.28	-1.30287
264	A	N/A	N/A	46.76	0.159121
265	K	N/A	N/A	26.62	-0.626486
266	R	N/A	N/A	27.35	-0.598011
267	Q	N/A	N/A	12.58	-1.17415
268	G	N/A	N/A	91.81	1.9164
269	L	N/A	N/A	59.71	0.664266
270	K	N/A	N/A	23.2	-0.759891
271	V	N/A	N/A	70.33	1.07852
272	P	N/A	N/A	96.21	2.08803
273	E	N/A	N/A	34.47	-0.320279
274	D	N/A	N/A	83.37	1.58718
275	L	N/A	N/A	36.31	-0.248505
276	S	N/A	N/A	57.33	0.571429
277	I	N/A	N/A	35.78	-0.269179
278	I	N/A	N/A	34.31	-0.32652
279	G	N/A	N/A	78.88	1.41204
280	F	N/A	N/A	76.89	1.33441
281	D	N/A	N/A	81.07	1.49746
282	N	N/A	N/A	43.03	0.013624
283	I	N/A	N/A	42.82	0.00543243
284	D	N/A	N/A	9.91	-1.2783
285	L	N/A	N/A	41.37	-0.0511282
286	T	N/A	N/A	15.69	-1.05284
287	Q	N/A	N/A	16.46	-1.0228
288	F	N/A	N/A	19.83	-0.891346
289	C	N/A	N/A	18.56	-0.940885
290	D	N/A	N/A	33.54	-0.356556
291	P	N/A	N/A	96.51	2.09974
292	P	N/A	N/A	47.26	0.178625
293	L	N/A	N/A	86.45	1.70732
294	T	N/A	N/A	84.25	1.62151
295	T	N/A	N/A	74.6	1.24509
296	I	N/A	N/A	38.34	-0.16932
297	A	N/A	N/A	33.09	-0.374109
298	Q	N/A	N/A	82.91	1.56924
299	P	P->S	Resource exhaustion	85.84	1.68353
300	R	N/A	N/A	20.66	-0.85897
301	Y	N/A	N/A	39.93	-0.107299
302	E	N/A	N/A	40.78	-0.0741425
303	I	N/A	N/A	47.86	0.202029
304	G	N/A	N/A	90.96	1.88324
305	R	N/A	N/A	42.11	-0.0222628
306	E	N/A	N/A	16.89	-1.00603
307	A	N/A	N/A	83.84	1.60551
308	M	N/A	N/A	40.15	-0.0987171
309	L	N/A	N/A	16.69	-1.01383
310	L	N/A	N/A	53.42	0.41891
311	L	N/A	N/A	85.31	1.66285
312	L	N/A	N/A	45.1	0.0943691
313	D	N/A	N/A	33.33	-0.364747
314	Q	N/A	N/A	23.32	-0.75521
315	M	N/A	N/A	28.77	-0.54262
316	Q	N/A	N/A	14.5	-1.09925
317	G	N/A	N/A	56.04	0.521109
318	Q	N/A	N/A	15.8	-1.04855
319	H	N/A	N/A	11.1	-1.23188
320	V	N/A	N/A	43.22	0.0210354
321	G	N/A	N/A	17	-1.00174
322	S	N/A	N/A	28.09	-0.569145
323	G	N/A	N/A	26.95	-0.613614
324	S	N/A	N/A	26.56	-0.628827
325	R	N/A	N/A	27.56	-0.589819
326	L	N/A	N/A	36.33	-0.247725
327	M	N/A	N/A	11.08	-1.23266
328	D	N/A	N/A	20.8	-0.853509
329	C	N/A	N/A	13.66	-1.13202
330	E	N/A	N/A	38.7	-0.155278
331	L	N/A	N/A	74.81	1.25328
332	I	N/A	N/A	36.96	-0.22315
333	I	N/A	N/A	22.1	-0.802799
334	R	N/A	N/A	96.92	2.11573
335	G	N/A	N/A	34.81	-0.307016
336	S	N/A	N/A	85.41	1.66675
337	T	N/A	N/A	63.83	0.824976
338	R	N/A	N/A	27.87	-0.577727
339	A	N/A	N/A	42.86	0.00699272
340	L	N/A	N/A	21.91	-0.810211
341	P	N/A	N/A	64.25	0.841359

## Sheet: dcuA
protein position	Amino Acid	Adaptive mutation	Selective pressure	% bacteria in which conserved	Z score
1	M	N/A	N/A	67.5	0.376566
2	L	N/A	N/A	19.55	-1.33793
3	V	N/A	N/A	12.89	-1.57606
4	V	N/A	N/A	25.83	-1.11338
5	E	N/A	N/A	45.62	-0.405772
6	L	N/A	N/A	49.7	-0.259888
7	I	N/A	N/A	31.32	-0.91708
8	I	N/A	N/A	40.21	-0.599211
9	V	N/A	N/A	62.55	0.199575
10	L	N/A	N/A	90.01	1.18143
11	L	N/A	N/A	40.99	-0.571321
12	A	N/A	N/A	50	-0.249161
13	I	N/A	N/A	77.42	0.731264
14	F	F->C	Resource exhaustion	55.71	-0.0449953
15	L	N/A	N/A	59.77	0.100173
16	G	N/A	N/A	99.67	1.52683
17	A	N/A	N/A	76.17	0.686569
18	R	N/A	N/A	93.36	1.30121
19	L	N/A	N/A	59.44	0.0883741
20	G	N/A	N/A	96.18	1.40204
21	G	N/A	N/A	90.82	1.21039
22	I	N/A	N/A	65.66	0.310775
23	G	N/A	N/A	86.08	1.04091
24	I	N/A	N/A	49.94	-0.251307
25	G	N/A	N/A	96.32	1.40705
26	F	N/A	N/A	33.08	-0.85415
27	A	N/A	N/A	65.94	0.320787
28	G	N/A	N/A	93.24	1.29692
29	G	N/A	N/A	91.82	1.24615
30	L	N/A	N/A	55.51	-0.0521464
31	G	N/A	N/A	98.07	1.46962
32	V	N/A	N/A	69.26	0.439497
33	L	N/A	N/A	49.97	-0.250234
34	V	N/A	N/A	48.55	-0.301007
35	L	N/A	N/A	91.86	1.24758
36	A	N/A	N/A	19.37	-1.34436
37	A	N/A	N/A	13.46	-1.55568
38	I	N/A	N/A	27.61	-1.04973
39	G	N/A	N/A	77.75	0.743064
40	V	N/A	N/A	29.99	-0.964636
41	K	N/A	N/A	41.3	-0.560237
42	P	N/A	N/A	84.07	0.969041
43	G	N/A	N/A	65.39	0.301121
44	N	N/A	N/A	13.9	-1.53995
45	I	N/A	N/A	64.95	0.285389
46	P	N/A	N/A	99.31	1.51396
47	F	N/A	N/A	43.05	-0.497664
48	D	N/A	N/A	91.88	1.24829
49	V	N/A	N/A	95.59	1.38095
50	I	N/A	N/A	66.88	0.354398
51	S	N/A	N/A	16.27	-1.45521
52	I	N/A	N/A	78.28	0.762014
53	I	N/A	N/A	97.61	1.45317
54	M	N/A	N/A	65.46	0.303624
55	A	N/A	N/A	71.78	0.529601
56	V	N/A	N/A	92.37	1.26581
57	I	N/A	N/A	82.42	0.910043
58	A	N/A	N/A	40.49	-0.589199
59	A	N/A	N/A	90.86	1.21182
60	I	N/A	N/A	62.95	0.213877
61	S	N/A	N/A	47	-0.356429
62	A	N/A	N/A	76.1	0.684067
63	M	N/A	N/A	77.62	0.738415
64	Q	N/A	N/A	96.26	1.4049
65	V	N/A	N/A	36.53	-0.730792
66	A	N/A	N/A	88.72	1.13531
67	G	N/A	N/A	99.06	1.50502
68	G	N/A	N/A	99.44	1.51861
69	L	N/A	N/A	62.7	0.204938
70	D	N/A	N/A	91.28	1.22684
71	Y	N/A	N/A	76.03	0.681564
72	L	N/A	N/A	75.93	0.677988
73	V	N/A	N/A	87.39	1.08775
74	H	N/A	N/A	12.74	-1.58142
75	Q	N/A	N/A	16.46	-1.44841
76	T	T->R	Resource exhaustion	21.07	-1.28358
77	E	N/A	N/A	85.35	1.01481
78	K	N/A	N/A	61.12	0.148444
79	L	N/A	N/A	31.66	-0.904923
80	L	N/A	N/A	93.05	1.29013
81	R	N/A	N/A	92.92	1.28548
82	R	N/A	N/A	29.36	-0.987162
83	N	N/A	N/A	54.5	-0.0882598
84	P	N/A	N/A	99.94	1.53649
85	K	N/A	N/A	71.32	0.513154
86	Y	N/A	N/A	30.33	-0.952479
87	I	N/A	N/A	87.66	1.0974
88	T	N/A	N/A	70.99	0.501354
89	I	N/A	N/A	23.5	-1.19669
90	L	N/A	N/A	64.79	0.279668
91	A	N/A	N/A	91.01	1.21719
92	P	N/A	N/A	99.81	1.53184
93	I	N/A	N/A	33.11	-0.853077
94	V	N/A	N/A	83.16	0.936503
95	T	N/A	N/A	72.01	0.537825
96	Y	N/A	N/A	64.77	0.278953
97	F	N/A	N/A	44.15	-0.458333
98	L	N/A	N/A	45.39	-0.413996
99	T	N/A	N/A	93.44	1.30407
100	I	N/A	N/A	39.33	-0.630676
101	F	N/A	N/A	23.53	-1.19562
102	A	N/A	N/A	85.55	1.02196
103	G	N/A	N/A	99.88	1.53434
104	T	N/A	N/A	99.57	1.52326
105	G	N/A	N/A	93.59	1.30944
106	N	N/A	N/A	24.89	-1.14699
107	I	N/A	N/A	24.83	-1.14914
108	S	N/A	N/A	19.16	-1.35187
109	L	N/A	N/A	17.99	-1.39371
110	A	N/A	N/A	14.66	-1.51277
111	T	N/A	N/A	37.67	-0.690031
112	L	N/A	N/A	68.5	0.412322
114	P	N/A	N/A	99.82	1.5322
113	V	V->I	Resource exhaustion	87.05	1.07559
115	I	N/A	N/A	95.01	1.36021
116	A	N/A	N/A	53.2	-0.134742
117	E	N/A	N/A	84.91	0.999076
118	V	N/A	N/A	89.22	1.15318
119	A	N/A	N/A	70.14	0.470962
120	K	N/A	N/A	53.14	-0.136888
121	E	N/A	N/A	48.09	-0.317455
122	Q	N/A	N/A	61.51	0.162389
123	G	N/A	N/A	57.64	0.0240135
124	V	N/A	N/A	26.19	-1.10051
125	K	N/A	N/A	37.95	-0.680019
126	P	N/A	N/A	99.88	1.53434
127	C	N/A	N/A	16.33	-1.45306
128	R	N/A	N/A	76.48	0.697654
129	P	N/A	N/A	96.24	1.40419
130	L	N/A	N/A	84.17	0.972616
131	S	N/A	N/A	82.27	0.90468
132	T	N/A	N/A	16.44	-1.44913
133	A	N/A	N/A	78.69	0.776674
134	V	N/A	N/A	87.88	1.10527
135	V	N/A	N/A	70.79	0.494203
136	S	N/A	N/A	33.46	-0.840563
137	A	A->T	Resource exhaustion	21.34	-1.27392
138	Q	N/A	N/A	93.42	1.30336
139	I	N/A	N/A	45.51	-0.409705
140	A	N/A	N/A	78.84	0.782038
141	I	N/A	N/A	94.04	1.32553
142	T	N/A	N/A	80.76	0.850689
143	A	N/A	N/A	90.9	1.21325
144	S	N/A	N/A	99.08	1.50574
145	P	N/A	N/A	99.82	1.5322
146	I	N/A	N/A	63	0.215665
147	S	N/A	N/A	90.6	1.20253
148	A	N/A	N/A	94.41	1.33876
149	A	N/A	N/A	98.96	1.50145
150	V	N/A	N/A	74.49	0.6265
151	V	N/A	N/A	86.12	1.04234
152	Y	N/A	N/A	24.75	-1.152
153	M	N/A	N/A	49.94	-0.251307
154	S	N/A	N/A	41.01	-0.570606
155	S	N/A	N/A	29.37	-0.986804
156	V	N/A	N/A	25.23	-1.13483
157	M	N/A	N/A	20.12	-1.31755
158	E	N/A	N/A	66.75	0.349749
159	G	N/A	N/A	26.09	-1.10408
160	H	N/A	N/A	20.09	-1.31862
161	G	N/A	N/A	78.57	0.772383
162	I	N/A	N/A	32.57	-0.872386
163	S	N/A	N/A	39.27	-0.632821
164	Y	N/A	N/A	66.79	0.35118
165	L	N/A	N/A	53.92	-0.108998
166	H	N/A	N/A	14.62	-1.5142
167	L	N/A	N/A	66.36	0.335805
168	L	N/A	N/A	89.72	1.17106
169	S	N/A	N/A	14.73	-1.51027
170	V	N/A	N/A	56.99	0.000772227
171	V	N/A	N/A	16.62	-1.44269
172	I	N/A	N/A	80.72	0.849259
173	P	N/A	N/A	90.82	1.21039
174	S	N/A	N/A	34.33	-0.809455
175	T	N/A	N/A	86.93	1.0713
176	L	N/A	N/A	31.84	-0.898487
177	L	N/A	N/A	41.81	-0.542002
178	A	N/A	N/A	66.38	0.33652
179	V	N/A	N/A	32.05	-0.890979
180	L	N/A	N/A	29.23	-0.99181
181	V	N/A	N/A	32.43	-0.877391
182	M	N/A	N/A	18.99	-1.35795
183	S	N/A	N/A	23.29	-1.2042
184	F	N/A	N/A	60.98	0.143438
185	L	N/A	N/A	28.41	-1.02113
186	V	N/A	N/A	40.99	-0.571321
187	T	N/A	N/A	16.53	-1.44591
188	M	N/A	N/A	14.02	-1.53566
189	L	N/A	N/A	24.78	-1.15092
190	F	N/A	N/A	37.99	-0.678589
191	N	N/A	N/A	19.15	-1.35223
192	S	N/A	N/A	22.24	-1.24174
193	K	N/A	N/A	29.53	-0.981083
194	L	N/A	N/A	97.36	1.44424
195	S	N/A	N/A	24.68	-1.1545
196	D	N/A	N/A	53.97	-0.10721
197	D	N/A	N/A	98.53	1.48607
198	P	N/A	N/A	83.85	0.961174
199	I	N/A	N/A	21.64	-1.2632
200	Y	N/A	N/A	89.82	1.17464
201	R	N/A	N/A	10.93	-1.64614
202	K	N/A	N/A	27.06	-1.0694
203	R	N/A	N/A	91.08	1.21969
204	L	N/A	N/A	83.69	0.955453
205	E	N/A	N/A	23.49	-1.19705
206	E	N/A	N/A	31.53	-0.909572
207	G	N/A	N/A	79.82	0.817078
208	L	N/A	N/A	47.75	-0.329612
209	V	N/A	N/A	39.6	-0.621022
210	E	N/A	N/A	21.6	-1.26463
211	L	N/A	N/A	44.89	-0.431874
212	R	N/A	N/A	33.87	-0.825903
213	G	N/A	N/A	45.24	-0.419359
214	E	N/A	N/A	40.68	-0.582406
215	K	N/A	N/A	42	-0.535208
216	Q	N/A	N/A	20.75	-1.29502
217	I	N/A	N/A	18.9	-1.36117
218	E	N/A	N/A	59.73	0.0987433
219	I	N/A	N/A	39.33	-0.630676
220	K	N/A	N/A	43.48	-0.482289
221	S	N/A	N/A	8.59	-1.72981
222	G	N/A	N/A	29.25	-0.991095
223	A	N/A	N/A	92.05	1.25437
224	K	N/A	N/A	84.29	0.976907
225	T	N/A	N/A	18.57	-1.37297
226	S	N/A	N/A	80.88	0.854979
227	V	N/A	N/A	66.14	0.327938
228	W	N/A	N/A	28.75	-1.00897
229	L	N/A	N/A	37.81	-0.685025
230	F	N/A	N/A	98.97	1.5018
231	L	N/A	N/A	69.57	0.450581
232	L	N/A	N/A	24.86	-1.14806
233	G	N/A	N/A	61.49	0.161674
234	V	N/A	N/A	47.31	-0.345344
235	V	N/A	N/A	40.22	-0.598853
236	G	N/A	N/A	8.86	-1.72016
237	V	N/A	N/A	67.24	0.36727
238	V	N/A	N/A	81.85	0.889663
239	I	N/A	N/A	13.76	-1.54495
240	Y	N/A	N/A	65.09	0.290395
241	A	N/A	N/A	71.37	0.514941
242	I	N/A	N/A	19.16	-1.35187
243	I	N/A	N/A	16.73	-1.43876
244	N	N/A	N/A	20.61	-1.30003
245	S	N/A	N/A	77.41	0.730907
246	P	N/A	N/A	40.84	-0.576685
247	S	N/A	N/A	38.27	-0.668577
248	M	N/A	N/A	7.13	-1.78201
249	G	N/A	N/A	62.09	0.183127
250	L	N/A	N/A	61.05	0.145941
251	V	N/A	N/A	33.59	-0.835915
252	E	N/A	N/A	28.96	-1.00146
253	K	N/A	N/A	25.98	-1.10802
254	P	N/A	N/A	61.59	0.165249
255	L	N/A	N/A	25.99	-1.10766
256	M	N/A	N/A	30.23	-0.956054
257	N	N/A	N/A	19.2	-1.35044
258	T	N/A	N/A	21.1	-1.28251
259	T	N/A	N/A	24.3	-1.16809
260	N	N/A	N/A	20.76	-1.29466
261	A	N/A	N/A	70.09	0.469174
262	I	N/A	N/A	95.86	1.3906
263	L	N/A	N/A	16.89	-1.43304
264	I	N/A	N/A	32.01	-0.892409
265	I	N/A	N/A	26.95	-1.07333
266	M	N/A	N/A	94.57	1.34448
267	L	N/A	N/A	87.97	1.10849
268	S	N/A	N/A	42.49	-0.517688
269	V	N/A	N/A	38.22	-0.670365
270	A	N/A	N/A	84.37	0.979767
271	T	N/A	N/A	52.2	-0.170498
272	L	N/A	N/A	66.18	0.329368
273	T	N/A	N/A	15.88	-1.46915
274	T	N/A	N/A	26.39	-1.09336
275	V	N/A	N/A	9.41	-1.70049
276	I	N/A	N/A	12.16	-1.60216
277	C	N/A	N/A	73.95	0.607191
278	K	N/A	N/A	82.21	0.902535
279	V	N/A	N/A	33.35	-0.844496
280	D	N/A	N/A	44.49	-0.446176
281	T	N/A	N/A	30.68	-0.939964
282	D	N/A	N/A	20.82	-1.29252
283	N	N/A	N/A	4.87	-1.86282
284	I	N/A	N/A	71.39	0.515656
285	L	N/A	N/A	37.98	-0.678946
286	N	N/A	N/A	33.35	-0.844496
287	S	N/A	N/A	36.7	-0.724714
288	S	N/A	N/A	68.59	0.41554
289	T	N/A	N/A	44.55	-0.444031
290	F	N/A	N/A	96.1	1.39918
291	K	N/A	N/A	63.6	0.237118
292	A	N/A	N/A	43.94	-0.465842
293	G	N/A	N/A	97.5	1.44924
294	M	N/A	N/A	85.58	1.02303
295	S	N/A	N/A	37.17	-0.707909
296	A	N/A	N/A	96.59	1.4167
297	C	N/A	N/A	61.66	0.167752
298	I	N/A	N/A	42.91	-0.50267
299	C	N/A	N/A	67.26	0.367985
300	I	N/A	N/A	39.56	-0.622452
301	L	N/A	N/A	58.19	0.0436792
302	G	N/A	N/A	99.76	1.53005
303	V	N/A	N/A	72	0.537468
304	A	N/A	N/A	95.19	1.36665
305	W	N/A	N/A	98.54	1.48643
306	L	N/A	N/A	77.98	0.751288
307	G	N/A	N/A	87.65	1.09705
308	D	N/A	N/A	68.8	0.423049
309	T	N/A	N/A	97.38	1.44495
310	F	N/A	N/A	83.14	0.935788
311	V	N/A	N/A	65.23	0.2954
312	S	N/A	N/A	29.35	-0.987519
313	N	N/A	N/A	21.86	-1.25533
314	N	N/A	N/A	37.54	-0.694679
315	I	N/A	N/A	39.16	-0.636755
316	D	N/A	N/A	44.42	-0.448679
317	W	N/A	N/A	16.72	-1.43912
318	I	N/A	N/A	77.34	0.728404
319	K	N/A	N/A	68.13	0.399092
320	D	N/A	N/A	14.78	-1.50848
321	T	N/A	N/A	20.59	-1.30074
322	A	N/A	N/A	60.54	0.127705
323	G	N/A	N/A	52.02	-0.176934
324	E	N/A	N/A	9.35	-1.70264
325	V	N/A	N/A	19.45	-1.3415
326	I	N/A	N/A	36.41	-0.735083
327	Q	N/A	N/A	22.71	-1.22494
328	G	N/A	N/A	10.95	-1.64543
329	H	N/A	N/A	19.04	-1.35616
330	P	N/A	N/A	92.89	1.28441
331	W	W->R	Resource exhaustion	70.2	0.473107
332	L	N/A	N/A	60.39	0.122342
333	L	N/A	N/A	68.36	0.407316
334	A	N/A	N/A	89.33	1.15712
335	V	N/A	N/A	59.41	0.0873014
336	I	N/A	N/A	20.06	-1.31969
337	F	N/A	N/A	22.52	-1.23173
338	F	N/A	N/A	95.1	1.36343
339	F	N/A	N/A	50.52	-0.230568
340	A	N/A	N/A	56.63	-0.0120999
341	S	N/A	N/A	78.65	0.775244
342	A	N/A	N/A	25.09	-1.13984
343	L	N/A	N/A	90.24	1.18965
344	L	N/A	N/A	80.95	0.857482
345	Y	Y->C	Resource exhaustion	74.31	0.620064
347	Q	N/A	N/A	99.14	1.50788
348	A	N/A	N/A	74.46	0.625427
349	A	N/A	N/A	95.2	1.367
350	T	N/A	N/A	92.49	1.2701
351	A	N/A	N/A	31.14	-0.923516
352	K	N/A	N/A	54.68	-0.0818238
353	A	N/A	N/A	75.68	0.669049
354	L	N/A	N/A	75.66	0.668334
355	M	N/A	N/A	48.06	-0.318528
356	P	N/A	N/A	99.88	1.53434
357	M	N/A	N/A	18.85	-1.36296
358	A	N/A	N/A	51.73	-0.187304
359	L	N/A	N/A	52.93	-0.144397
360	A	N/A	N/A	71.52	0.520305
361	L	N/A	N/A	80.12	0.827805
362	N	N/A	N/A	14.36	-1.5235
363	V	N/A	N/A	48.36	-0.307801
364	S	N/A	N/A	50.68	-0.224847
365	P	N/A	N/A	66.69	0.347604
366	L	N/A	N/A	38.9	-0.646051
367	T	N/A	N/A	37.08	-0.711127
368	A	N/A	N/A	40.11	-0.602787
369	V	N/A	N/A	53.71	-0.116507
370	A	N/A	N/A	85.47	1.0191
371	S	N/A	N/A	59.68	0.0969555
372	F	N/A	N/A	87.07	1.07631
373	A	N/A	N/A	59.43	0.0880165
374	A	N/A	N/A	81.85	0.889663
375	V	N/A	N/A	85.43	1.01767
376	S	N/A	N/A	65.9	0.319357
377	G	N/A	N/A	47.74	-0.329969
378	L	N/A	N/A	65.94	0.320787
379	F	N/A	N/A	94.8	1.3527
380	I	N/A	N/A	20.97	-1.28715
381	L	N/A	N/A	76.88	0.711956
382	P	N/A	N/A	99.13	1.50752
383	T	N/A	N/A	71.79	0.529959
384	Y	N/A	N/A	94.54	1.3434
385	P	N/A	N/A	84.56	0.986561
386	T	N/A	N/A	82.71	0.920413
387	L	N/A	N/A	66.17	0.329011
388	V	N/A	N/A	32.1	-0.889191
389	A	N/A	N/A	75.32	0.656177
390	A	N/A	N/A	88.38	1.12315
391	V	N/A	N/A	54.55	-0.086472
392	Q	N/A	N/A	25.39	-1.12911
393	M	N/A	N/A	66.19	0.329726
394	D	N/A	N/A	99.75	1.52969
395	D	N/A	N/A	51.52	-0.194812
396	T	N/A	N/A	93.62	1.31051
397	G	N/A	N/A	99.38	1.51646
398	T	N/A	N/A	66.19	0.329726
399	T	N/A	N/A	99.5	1.52075
400	R	N/A	N/A	65.86	0.317927
401	I	N/A	N/A	77.79	0.744494
402	G	N/A	N/A	97.89	1.46319
403	K	N/A	N/A	64.31	0.262505
404	F	N/A	N/A	32.77	-0.865234
405	V	N/A	N/A	75.67	0.668692
406	F	N/A	N/A	74.67	0.632936
407	N	N/A	N/A	81.54	0.878578
408	H	N/A	N/A	99.62	1.52504
409	P	N/A	N/A	35.69	-0.760827
410	F	N/A	N/A	99.24	1.51146
411	F	N/A	N/A	34.19	-0.814461
412	I	N/A	N/A	69.63	0.452726
413	P	N/A	N/A	97.95	1.46533
414	G	N/A	N/A	96.69	1.42028
415	T	N/A	N/A	22.5	-1.23245
416	L	N/A	N/A	39.56	-0.622452
417	G	N/A	N/A	22.21	-1.24282
418	V	N/A	N/A	40.91	-0.574182
419	A	N/A	N/A	33.35	-0.844496
420	L	N/A	N/A	42	-0.535208
421	A	N/A	N/A	38.01	-0.677874
422	V	N/A	N/A	71.44	0.517444
423	C	N/A	N/A	14.31	-1.52529
424	F	N/A	N/A	31.02	-0.927807
425	G	N/A	N/A	93.49	1.30586
426	F	N/A	N/A	68.44	0.410177
427	V	N/A	N/A	34.31	-0.81017
428	L	N/A	N/A	33.5	-0.839133
429	G	N/A	N/A	46.32	-0.380743
430	S	N/A	N/A	26.86	-1.07655
431	F	N/A	N/A	14.42	-1.52135
432	M	N/A	N/A	19.81	-1.32863
433	L	N/A	N/A	63.95	0.249633

## Sheet: deoR
protein position	Amino Acid	Adaptive mutation	Selective pressure	% bacteria in which conserved	Z score
1	M	N/A	N/A	87.25	1.10566
2	E	N/A	N/A	69.41	0.450064
3	T	N/A	N/A	62.54	0.197602
4	R	N/A	N/A	63.5	0.232881
5	R	N/A	N/A	56.65	-0.0188467
6	E	N/A	N/A	17.6	-1.45388
7	E	N/A	N/A	59.71	0.0936037
8	R	N/A	N/A	98.27	1.51063
9	I	N/A	N/A	68.1	0.401924
10	G	N/A	N/A	20.55	-1.34547
11	Q	N/A	N/A	35.96	-0.779174
12	L	N/A	N/A	85.73	1.0498
13	L	N/A	N/A	24.79	-1.18965
14	Q	N/A	N/A	59.12	0.0719221
15	E	N/A	N/A	9.26	-1.76036
16	L	N/A	N/A	92.22	1.2883
17	K	N/A	N/A	60.37	0.117858
18	R	N/A	N/A	48.41	-0.321655
19	S	N/A	N/A	39.26	-0.657903
20	D	N/A	N/A	56.47	-0.0254615
21	K	N/A	N/A	55.9	-0.0464081
22	L	N/A	N/A	50.28	-0.252935
23	H	N/A	N/A	88.21	1.14094
24	L	N/A	N/A	93.89	1.34967
25	K	N/A	N/A	66.34	0.337246
26	D	N/A	N/A	41.34	-0.581467
27	A	N/A	N/A	80.54	0.859075
28	A	N/A	N/A	97.87	1.49593
29	A	N/A	N/A	31.39	-0.947114
30	L	N/A	N/A	83.24	0.958296
31	L	N/A	N/A	90.48	1.22436
32	G	N/A	N/A	64.63	0.274406
33	V	N/A	N/A	98.86	1.53231
34	S	N/A	N/A	99.01	1.53782
35	E	N/A	N/A	98.3	1.51173
36	M	N/A	N/A	97.74	1.49115
37	T	N/A	N/A	99.86	1.56906
38	I	N/A	N/A	64.6	0.273304
39	R	N/A	N/A	99.72	1.56391
40	R	N/A	N/A	99.72	1.56391
41	D	D->E	Resource exhaustion	99.86	1.56906
42	L	N/A	N/A	81.81	0.905746
43	N	N/A	N/A	41.38	-0.579997
44	N	N/A	N/A	15.56	-1.52884
45	H	N/A	N/A	19.83	-1.37193
46	S	N/A	N/A	31.64	-0.937927
47	A	N/A	N/A	31.92	-0.927638
48	P	N/A	N/A	35.97	-0.778806
49	V	N/A	N/A	53.1	-0.149304
50	V	N/A	N/A	43.06	-0.518259
51	L	N/A	N/A	77.06	0.73119
52	L	N/A	N/A	90.73	1.23354
53	G	N/A	N/A	97.89	1.49666
54	G	N/A	N/A	99.16	1.54333
55	Y	N/A	N/A	85.13	1.02775
56	I	N/A	N/A	65.82	0.318137
57	V	N/A	N/A	75.94	0.690032
58	L	N/A	N/A	41.15	-0.588449
59	E	N/A	N/A	41.24	-0.585141
60	P	N/A	N/A	64.95	0.286166
61	R	N/A	N/A	43	-0.520464
62	S	N/A	N/A	44.83	-0.453214
63	A	N/A	N/A	49.85	-0.268737
64	S	N/A	N/A	33.38	-0.873985
65	H	N/A	N/A	38.65	-0.68032
66	Y	N/A	N/A	96.08	1.43015
67	L	N/A	N/A	36.22	-0.769619
68	L	N/A	N/A	42.46	-0.540308
69	S	N/A	N/A	64.44	0.267424
70	D	N/A	N/A	57.66	0.0182693
71	Q	N/A	N/A	69.87	0.466969
72	K	N/A	N/A	41.4	-0.579262
73	S	N/A	N/A	18.18	-1.43256
74	R	N/A	N/A	51.05	-0.224638
75	L	N/A	N/A	31.13	-0.956669
76	V	N/A	N/A	62.15	0.18327
77	E	N/A	N/A	48.52	-0.317612
78	E	N/A	N/A	72.55	0.565455
79	K	N/A	N/A	97.2	1.47131
80	R	N/A	N/A	69.09	0.438305
81	R	N/A	N/A	52.14	-0.184583
82	A	N/A	N/A	46.61	-0.387802
83	A	N/A	N/A	39.56	-0.646879
84	K	N/A	N/A	31.4	-0.946747
85	L	N/A	N/A	57.73	0.0208417
86	A	N/A	N/A	96.96	1.46249
87	A	N/A	N/A	90.61	1.22913
88	T	N/A	N/A	13.54	-1.60308
89	L	N/A	N/A	67.03	0.362603
90	V	N/A	N/A	47.86	-0.341866
91	E	N/A	N/A	26.9	-1.11212
92	P	N/A	N/A	38.62	-0.681422
93	D	N/A	N/A	19.17	-1.39618
94	Q	N/A	N/A	31.45	-0.944909
95	T	T->P	Resource exhaustion	82.76	0.940657
96	L	N/A	N/A	23.86	-1.22383
97	F	N/A	N/A	96.41	1.44227
98	F	N/A	N/A	67.86	0.393104
99	D	N/A	N/A	99.86	1.56906
100	C	N/A	N/A	93.1	1.32064
101	G	N/A	N/A	99.72	1.56391
102	T	N/A	N/A	84.69	1.01158
103	T	N/A	N/A	95.17	1.39671
104	T	N/A	N/A	47.59	-0.351788
105	P	N/A	N/A	79.59	0.824164
106	W	N/A	N/A	31.72	-0.934987
107	I	N/A	N/A	58.21	0.0384809
108	I	N/A	N/A	62.62	0.200542
109	E	N/A	N/A	29.24	-1.02612
110	A	N/A	N/A	52.69	-0.164371
111	I	N/A	N/A	86.07	1.06229
112	D	N/A	N/A	43.03	-0.519362
113	N	N/A	N/A	22.34	-1.27969
114	E	N/A	N/A	39.36	-0.654229
115	I	N/A	N/A	23.51	-1.23669
116	P	N/A	N/A	43.02	-0.519729
117	F	N/A	N/A	77.62	0.75177
118	T	N/A	N/A	96.27	1.43713
119	A	N/A	N/A	68.09	0.401556
120	V	N/A	N/A	62.29	0.188415
121	C	N/A	N/A	94.61	1.37613
122	Y	N/A	N/A	69.43	0.450799
123	S	N/A	N/A	84.92	1.02003
124	L	N/A	N/A	80.14	0.844376
125	N	N/A	N/A	97.79	1.49299
126	T	N/A	N/A	52.97	-0.154081
127	F	N/A	N/A	66.62	0.347536
128	L	N/A	N/A	66.62	0.347536
129	A	N/A	N/A	55.59	-0.0578002
130	L	N/A	N/A	93.24	1.32578
131	K	N/A	N/A	14.34	-1.57368
132	E	N/A	N/A	36.41	-0.762637
133	K	N/A	N/A	88.28	1.14351
134	P	N/A	N/A	83.31	0.960869
135	H	N/A	N/A	23.83	-1.22493
136	C	N/A	N/A	72.31	0.556635
137	R	N/A	N/A	52.62	-0.166943
138	A	N/A	N/A	20.39	-1.35135
139	F	N/A	N/A	8.3	-1.79564
140	L	N/A	N/A	87.28	1.10676
141	C	N/A	N/A	65.84	0.318872
142	G	G->C	Resource exhaustion	98.48	1.51834
143	G	N/A	N/A	99.72	1.56391
144	E	N/A	N/A	50.14	-0.25808
145	F	N/A	N/A	60.69	0.129617
146	H	N/A	N/A	70	0.471746
147	A	N/A	N/A	39.44	-0.651289
148	S	N/A	N/A	46.11	-0.406176
149	N	N/A	N/A	71.39	0.522826
150	A	N/A	N/A	56.25	-0.0335461
151	I	N/A	N/A	50.07	-0.260652
152	F	N/A	N/A	94.71	1.3798
153	K	N/A	N/A	27.12	-1.10403
154	P	N/A	N/A	49.86	-0.268369
155	I	N/A	N/A	20.61	-1.34326
156	D	N/A	N/A	20.61	-1.34326
157	F	N/A	N/A	21.34	-1.31644
158	Q	N/A	N/A	23.68	-1.23045
159	Q	N/A	N/A	9.75	-1.74235
160	T	N/A	N/A	36.77	-0.749407
161	L	N/A	N/A	89.97	1.20561
162	N	N/A	N/A	21.59	-1.30725
163	N	N/A	N/A	35.98	-0.778439
164	F	N/A	N/A	9.48	-1.75227
165	C	N/A	N/A	52.44	-0.173558
166	P	N/A	N/A	56.96	-0.0074547
167	D	N/A	N/A	32.96	-0.889419
168	I	N/A	N/A	34.27	-0.841279
169	A	N/A	N/A	95.1	1.39413
170	F	N/A	N/A	97.2	1.47131
171	Y	N/A	N/A	26.71	-1.1191
172	S	N/A	N/A	96.36	1.44044
173	A	N/A	N/A	99.3	1.54848
174	A	N/A	N/A	84.48	1.00386
175	G	N/A	N/A	99.58	1.55877
176	V	N/A	N/A	70.43	0.487548
177	H	N/A	N/A	31.94	-0.926903
178	V	N/A	N/A	16.6	-1.49062
179	S	N/A	N/A	15.78	-1.52076
180	K	N/A	N/A	18.41	-1.42411
181	G	N/A	N/A	99.44	1.55362
182	A	N/A	N/A	56.76	-0.0148044
183	T	N/A	N/A	89.96	1.20525
184	C	N/A	N/A	98.74	1.5279
185	F	N/A	N/A	65.22	0.296088
186	N	N/A	N/A	80.84	0.8701
187	L	N/A	N/A	38.46	-0.687302
188	E	N/A	N/A	27.41	-1.09337
189	E	N/A	N/A	96.22	1.43529
190	L	N/A	N/A	52.31	-0.178335
191	P	N/A	N/A	41.4	-0.579262
192	V	N/A	N/A	51.26	-0.216921
193	K	N/A	N/A	99.58	1.55877
194	H	N/A	N/A	42.44	-0.541043
195	W	N/A	N/A	30.53	-0.978718
196	A	N/A	N/A	72.55	0.565455
197	M	N/A	N/A	62.32	0.189517
198	S	N/A	N/A	23	-1.25543
199	M	N/A	N/A	23.03	-1.25433
200	A	A->E	Resource exhaustion	76.97	0.727883
201	Q	N/A	N/A	55.62	-0.0566977
202	K	N/A	N/A	11.8	-1.66702
203	H	N/A	N/A	30.38	-0.98423
204	V	N/A	N/A	38.03	-0.703104
205	L	N/A	N/A	95.64	1.41398
206	V	N/A	N/A	70.75	0.499307
207	V	N/A	N/A	50.56	-0.242645
208	D	N/A	N/A	96.48	1.44485
209	H	N/A	N/A	56.2	-0.0353836
210	S	N/A	N/A	82.25	0.921915
211	K	N/A	N/A	96.21	1.43492
212	F	N/A	N/A	81.04	0.87745
213	G	N/A	N/A	67.7	0.387224
214	K	N/A	N/A	52.25	-0.18054
215	V	N/A	N/A	73.74	0.609185
216	R	N/A	N/A	58.09	0.0340711
217	P	N/A	N/A	57.1	-0.00230991
218	A	N/A	N/A	91	1.24346
219	R	N/A	N/A	38.59	-0.682525
220	M	N/A	N/A	33.38	-0.873985
221	G	N/A	N/A	58.17	0.037011
222	D	N/A	N/A	20.45	-1.34914
223	L	N/A	N/A	81.97	0.911626
224	K	N/A	N/A	13.1	-1.61924
225	R	N/A	N/A	20.99	-1.3293
226	F	N/A	N/A	97.04	1.46543
227	D	N/A	N/A	64.78	0.279919
228	I	N/A	N/A	13.46	-1.60602
229	V	N/A	N/A	47.45	-0.356933
230	V	N/A	N/A	42.19	-0.55023
231	S	N/A	N/A	56.49	-0.0247265
232	D	N/A	N/A	78.22	0.773819
233	C	N/A	N/A	19.97	-1.36678
234	C	N/A	N/A	15.24	-1.5406
235	P	N/A	N/A	71.45	0.525031
236	E	N/A	N/A	17.85	-1.44469
237	D	N/A	N/A	37.52	-0.721846
238	E	N/A	N/A	40.36	-0.61748
239	Y	N/A	N/A	34.45	-0.834664
240	V	N/A	N/A	34.41	-0.836134
241	K	N/A	N/A	13.58	-1.60161
242	Y	N/A	N/A	32.6	-0.902649
243	A	N/A	N/A	44.22	-0.475631
244	Q	N/A	N/A	22.15	-1.28667
245	T	N/A	N/A	17.8	-1.44653
246	Q	N/A	N/A	31.38	-0.947482
247	R	N/A	N/A	16.83	-1.48217
248	I	N/A	N/A	63.67	0.239128
249	K	N/A	N/A	29.03	-1.03384
250	L	N/A	N/A	68.39	0.412581
251	M	N/A	N/A	29.88	-1.0026
252	Y	N/A	N/A	53.31	-0.141587

## Sheet: dppA
protein position	Amino Acid	Adaptive mutation	Selective pressure	% bacteria in which conserved	Z score
1	M	N/A	N/A	70.99	0.501905
2	R	N/A	N/A	41.24	-0.666952
3	I	N/A	N/A	28.96	-1.14942
4	S	N/A	N/A	44.1	-0.554585
5	L	N/A	N/A	36.76	-0.842968
6	K	N/A	N/A	49.93	-0.325528
7	K	N/A	N/A	53.8	-0.173478
8	S	N/A	N/A	27.9	-1.19107
9	G	N/A	N/A	33.15	-0.984803
10	M	N/A	N/A	37.22	-0.824895
11	L	N/A	N/A	59.94	0.0677583
12	K	N/A	N/A	43.55	-0.576194
13	L	N/A	N/A	51.34	-0.27013
14	G	N/A	N/A	44.88	-0.523939
15	L	N/A	N/A	51.24	-0.274059
16	S	N/A	N/A	32.07	-1.02724
17	L	N/A	N/A	66.87	0.340033
18	V	N/A	N/A	27.1	-1.2225
19	A	N/A	N/A	65.37	0.281099
20	M	N/A	N/A	18.99	-1.54114
21	T	N/A	N/A	38.02	-0.793464
22	V	N/A	N/A	27.86	-1.19264
23	A	N/A	N/A	53.03	-0.203731
24	A	N/A	N/A	56.41	-0.070933
25	S	N/A	N/A	41.73	-0.6477
26	V	N/A	N/A	28.12	-1.18243
27	Q	N/A	N/A	37.63	-0.808786
28	A	N/A	N/A	63.26	0.198199
29	K	N/A	N/A	61.49	0.128657
30	T	N/A	N/A	74.36	0.63431
31	L	N/A	N/A	84.63	1.03781
32	V	N/A	N/A	81.04	0.896763
33	Y	N/A	N/A	65.51	0.2866
34	C	N/A	N/A	77.89	0.773002
35	S	N/A	N/A	67.29	0.356535
36	E	N/A	N/A	75.01	0.659848
37	G	N/A	N/A	76.45	0.716425
38	S	N/A	N/A	69.48	0.442578
39	P	N/A	N/A	85.06	1.05471
40	E	N/A	N/A	42.23	-0.628056
41	G	N/A	N/A	63.01	0.188376
42	F	N/A	N/A	77.38	0.752964
43	N	N/A	N/A	35.02	-0.911332
44	P	N/A	N/A	88.49	1.18947
45	Q	N/A	N/A	33.79	-0.959657
46	L	N/A	N/A	39.77	-0.724707
47	F	N/A	N/A	26.02	-1.26494
48	T	N/A	N/A	89.38	1.22444
49	S	N/A	N/A	35.71	-0.884222
50	G	N/A	N/A	89.3	1.22129
51	T	N/A	N/A	60.54	0.0913319
52	T	N/A	N/A	49.91	-0.326314
53	Y	Y->N	Resource exhaustion	22.51	-1.40284
54	D	D->H	Resource exhaustion	71.14	0.507799
55	A	N/A	N/A	72.93	0.578127
56	S	N/A	N/A	56.33	-0.0740762
57	S	N/A	N/A	38.97	-0.756139
58	V	N/A	N/A	28.99	-1.14825
59	P	N/A	N/A	35.24	-0.902688
60	L	N/A	N/A	15.98	-1.6594
61	Y	N/A	N/A	66.28	0.316853
62	N	N/A	N/A	64.38	0.242203
63	R	N/A	N/A	69.13	0.428827
64	L	N/A	N/A	97.52	1.54425
65	V	N/A	N/A	57.41	-0.0316437
66	E	N/A	N/A	53.53	-0.184086
67	F	N/A	N/A	78.2	0.785181
68	K	N/A	N/A	46.54	-0.458719
69	I	N/A	N/A	6.69	-2.0244
70	G	N/A	N/A	77.85	0.77143
71	T	N/A	N/A	46.14	-0.474434
72	T	N/A	N/A	83.46	0.991843
73	E	N/A	N/A	47.9	-0.405285
74	V	N/A	N/A	51.59	-0.260308
75	I	N/A	N/A	25.16	-1.29872
76	P	N/A	N/A	92.49	1.34663
77	G	N/A	N/A	66.96	0.343569
78	L	N/A	N/A	99.39	1.61772
79	A	N/A	N/A	99.58	1.62519
80	E	N/A	N/A	59.94	0.0677583
81	K	N/A	N/A	40.76	-0.685811
82	W	N/A	N/A	97.9	1.55918
83	E	N/A	N/A	33.57	-0.968301
84	V	N/A	N/A	52.18	-0.237127
85	S	N/A	N/A	91.45	1.30576
86	E	N/A	N/A	36.04	-0.871256
87	D	N/A	N/A	96.08	1.48767
88	G	N/A	N/A	95.02	1.44603
89	K	N/A	N/A	46.8	-0.448503
90	T	N/A	N/A	54.1	-0.161691
91	Y	N/A	N/A	87.13	1.13603
92	T	N/A	N/A	93.42	1.38316
93	F	N/A	N/A	95.43	1.46214
94	H	N/A	N/A	57.98	-0.00924878
95	L	N/A	N/A	99.53	1.62322
96	R	N/A	N/A	91.14	1.29359
97	K	N/A	N/A	41.88	-0.641807
98	G	N/A	N/A	89.97	1.24762
99	V	N/A	N/A	96.53	1.50535
100	K	N/A	N/A	86.4	1.10735
101	W	N/A	N/A	25.35	-1.29126
102	H	N/A	N/A	71.74	0.531372
103	D	N/A	N/A	34.83	-0.918797
104	N	N/A	N/A	22.71	-1.39498
105	K	N/A	N/A	34.59	-0.928226
106	E	N/A	N/A	14.51	-1.71716
107	F	N/A	N/A	98.74	1.59218
108	K	N/A	N/A	64.7	0.254775
109	P	N/A	N/A	99.41	1.61851
110	T	N/A	N/A	77.61	0.762001
111	R	N/A	N/A	98.24	1.57254
112	E	N/A	N/A	37.04	-0.831967
113	L	N/A	N/A	27.27	-1.21582
114	N	N/A	N/A	93.67	1.39299
115	A	N/A	N/A	99.31	1.61458
116	D	N/A	N/A	80.94	0.892834
117	D	N/A	N/A	79.14	0.822113
118	V	N/A	N/A	96.53	1.50535
119	V	N/A	N/A	41.91	-0.640628
120	F	N/A	N/A	85.07	1.0551
121	S	N/A	N/A	45.08	-0.516081
122	F	N/A	N/A	85.8	1.08378
123	D	N/A	N/A	24.33	-1.33133
124	R	N/A	N/A	99.72	1.63069
125	Q	N/A	N/A	46.13	-0.474827
126	K	N/A	N/A	21.17	-1.45549
127	N	N/A	N/A	29.71	-1.11996
128	A	N/A	N/A	20.74	-1.47238
129	Q	N/A	N/A	17.95	-1.582
130	N	N/A	N/A	36.29	-0.861434
131	P	N/A	N/A	83.05	0.975734
132	Y	N/A	N/A	56.45	-0.0693614
133	H	N/A	N/A	48.62	-0.376997
134	K	N/A	N/A	58.08	-0.00531985
135	V	N/A	N/A	47.35	-0.426894
136	S	N/A	N/A	38.75	-0.764782
137	G	N/A	N/A	54.58	-0.142832
138	G	N/A	N/A	51.68	-0.256771
139	S	N/A	N/A	39.6	-0.731386
140	Y	N/A	N/A	53.32	-0.192337
141	E	N/A	N/A	41.63	-0.651629
142	Y	N/A	N/A	84.07	1.01581
143	F	N/A	N/A	73.95	0.618202
144	E	N/A	N/A	24.45	-1.32662
145	G	N/A	N/A	45.73	-0.490543
146	M	N/A	N/A	77.06	0.740391
147	G	N/A	N/A	67.42	0.361642
148	L	N/A	N/A	39.02	-0.754174
149	P	N/A	N/A	41.28	-0.66538
150	E	N/A	N/A	16.48	-1.63976
151	L	N/A	N/A	51.87	-0.249307
152	I	N/A	N/A	81.06	0.897549
153	S	N/A	N/A	17.53	-1.5985
154	E	N/A	N/A	23.91	-1.34784
155	V	N/A	N/A	59.68	0.0575431
156	K	N/A	N/A	23.46	-1.36552
157	K	N/A	N/A	73.89	0.615844
158	V	N/A	N/A	65.01	0.266955
159	D	N/A	N/A	84.94	1.04999
160	D	N/A	N/A	63.8	0.219415
161	N	N->S	Resource exhaustion	16.49	-1.63936
162	T	N/A	N/A	87.19	1.13839
163	V	N/A	N/A	90.92	1.28494
164	Q	N/A	N/A	18.12	-1.57532
165	F	N/A	N/A	78.98	0.815827
166	V	N/A	N/A	27.56	-1.20443
167	L	N/A	N/A	97.83	1.55643
168	T	N/A	N/A	25.9	-1.26965
169	R	N/A	N/A	42.51	-0.617055
170	P	N/A	N/A	65.61	0.290529
171	E	N/A	N/A	39.96	-0.717242
172	A	N/A	N/A	82.43	0.951375
173	P	N/A	N/A	63.51	0.208021
174	F	N/A	N/A	93.27	1.37727
175	L	N/A	N/A	65.44	0.28385
176	A	N/A	N/A	51.22	-0.274845
177	D	N/A	N/A	26	-1.26572
178	L	N/A	N/A	67.73	0.373822
179	A	N/A	N/A	85.44	1.06964
180	M	N/A	N/A	84.04	1.01463
181	D	N/A	N/A	44.36	-0.544369
182	F	N/A	N/A	71.98	0.540802
183	A	N/A	N/A	72.04	0.543159
184	S	N/A	N/A	65.05	0.268527
185	I	N/A	N/A	86.2	1.0995
186	L	N/A	N/A	46.12	-0.47522
187	S	N/A	N/A	97.04	1.52539
188	K	N/A	N/A	34.27	-0.940799
189	E	N/A	N/A	85.38	1.06728
190	Y	N/A	N/A	90.69	1.2759
191	A	N/A	N/A	82.07	0.937231
192	D	N/A	N/A	68.35	0.398181
193	A	N/A	N/A	26.52	-1.24529
194	M	N/A	N/A	35.33	-0.899152
195	M	N/A	N/A	18.58	-1.55725
196	K	N/A	N/A	69.07	0.42647
197	A	N/A	N/A	53.6	-0.181336
198	G	N/A	N/A	87.92	1.16707
199	T	N/A	N/A	42.05	-0.635128
200	P	N/A	N/A	55.41	-0.110222
201	E	N/A	N/A	49.95	-0.324742
202	K	N/A	N/A	36.38	-0.857898
203	L	N/A	N/A	24.39	-1.32898
204	D	N/A	N/A	44.64	-0.533368
205	L	N/A	N/A	24.71	-1.3164
206	N	N/A	N/A	34.44	-0.934119
207	P	N/A	N/A	97.23	1.53286
208	I	N/A	N/A	47.25	-0.430823
209	G	N/A	N/A	99.63	1.62715
210	T	N/A	N/A	98.89	1.59808
211	G	N/A	N/A	99.95	1.63972
212	P	N/A	N/A	98.53	1.58393
213	F	N/A	N/A	93	1.36666
214	Q	N/A	N/A	27.62	-1.20207
215	L	N/A	N/A	30.43	-1.09167
216	Q	N/A	N/A	15.52	-1.67747
217	Q	N/A	N/A	26.29	-1.25433
218	Y	N/A	N/A	77.25	0.747856
219	Q	N/A	N/A	60.13	0.0752233
220	K	N/A	N/A	65.93	0.303101
221	D	N/A	N/A	76.01	0.699138
222	S	N/A	N/A	36.6	-0.849254
223	R	N/A	N/A	28.78	-1.1565
224	I	N/A	N/A	84.39	1.02838
225	R	N/A	N/A	57.35	-0.0340011
226	Y	N/A	N/A	59.71	0.0587217
227	K	N/A	N/A	43.42	-0.581301
228	A	N/A	N/A	47.47	-0.42218
229	F	N/A	N/A	29.46	-1.12978
230	D	N/A	N/A	21	-1.46217
231	G	N/A	N/A	20.04	-1.49989
232	Y	N/A	N/A	90.78	1.27944
233	W	N/A	N/A	91.92	1.32423
234	G	N/A	N/A	46.06	-0.477577
235	T	N/A	N/A	22.96	-1.38516
236	K	N/A	N/A	56.54	-0.0658254
237	P	N/A	N/A	57.91	-0.011999
238	Q	N/A	N/A	11.16	-1.84877
239	I	N/A	N/A	55.42	-0.109829
240	D	N/A	N/A	73.88	0.615451
241	T	N/A	N/A	7.05	-2.01025
242	L	N/A	N/A	83.42	0.990272
243	V	N/A	N/A	56.47	-0.0685757
244	F	N/A	N/A	85.49	1.0716
245	S	N/A	N/A	35.38	-0.897187
246	I	N/A	N/A	79.27	0.827221
247	T	N/A	N/A	66.84	0.338855
248	P	N/A	N/A	68.49	0.403682
249	D	N/A	N/A	82.36	0.948625
250	A	N/A	N/A	57.23	-0.0387158
251	S	N/A	N/A	64.04	0.228844
252	V	N/A	N/A	64.1	0.231202
253	R	N/A	N/A	99.54	1.62362
254	Y	N/A	N/A	31.71	-1.04138
255	A	N/A	N/A	41.05	-0.674417
256	K	N/A	N/A	75.66	0.685386
257	L	N/A	N/A	87.67	1.15725
258	Q	N/A	N/A	35.11	-0.907796
259	K	N/A	N/A	37.64	-0.808394
260	N	N/A	N/A	34.7	-0.923904
261	E	N/A	N/A	87.16	1.13721
262	C	N/A	N/A	77.45	0.755714
263	Q	N/A	N/A	48.73	-0.372675
264	V	N/A	N/A	50.94	-0.285846
265	M	N/A	N/A	56.56	-0.0650396
266	P	N/A	N/A	37.88	-0.798964
267	Y	N/A	N/A	51.55	-0.261879
268	P	N/A	N/A	79.94	0.853545
269	N	N/A	N/A	51.78	-0.252843
270	P	N/A	N/A	80.72	0.88419
271	A	N/A	N/A	68.54	0.405646
272	D	N/A	N/A	86.81	1.12346
273	I	N/A	N/A	40.12	-0.710956
274	A	N/A	N/A	40.84	-0.682668
275	R	N/A	N/A	21.95	-1.42484
276	M	N/A	N/A	35.37	-0.89758
277	K	N/A	N/A	66.11	0.310173
278	Q	N/A	N/A	21.3	-1.45038
279	D	N/A	N/A	72.53	0.562411
280	K	N/A	N/A	35.86	-0.878329
281	S	N/A	N/A	10.93	-1.85781
282	I	N/A	N/A	35.8	-0.880686
283	N	N/A	N/A	26.59	-1.24254
284	L	N/A	N/A	46.63	-0.455183
285	M	N/A	N/A	24.35	-1.33055
286	E	N/A	N/A	53.39	-0.189587
287	M	N/A	N/A	6.14	-2.04601
288	P	N/A	N/A	52.4	-0.228483
289	G	N/A	N/A	75.84	0.692458
290	L	N/A	N/A	50.6	-0.299204
291	N	N/A	N/A	96.23	1.49357
292	V	N/A	N/A	58.6	0.0151106
293	G	N/A	N/A	76.59	0.721925
294	Y	N/A	N/A	87.63	1.15568
295	L	N/A	N/A	59.48	0.0496852
296	S	N/A	N/A	26.82	-1.2335
297	Y	N/A	N/A	46.64	-0.45479
298	N	N/A	N/A	90.85	1.28219
299	V	N/A	N/A	45.07	-0.516474
300	Q	N/A	N/A	19.55	-1.51914
301	K	N/A	N/A	49.49	-0.342815
302	K	N/A	N/A	51.29	-0.272094
303	P	N/A	N/A	94.43	1.42285
304	L	N/A	N/A	43.26	-0.587588
305	D	N/A	N/A	72.13	0.546695
306	D	N/A	N/A	32.93	-0.993446
307	V	N/A	N/A	39.03	-0.753781
308	K	N/A	N/A	49.82	-0.32985
309	V	N/A	N/A	97.06	1.52618
310	R	N/A	N/A	99.86	1.63619
311	Q	N/A	N/A	72.2	0.549445
312	A	N/A	N/A	99.77	1.63265
313	L	N/A	N/A	80.41	0.872011
314	T	N/A	N/A	18.99	-1.54114
315	Y	N/A	N/A	29.2	-1.14
316	A	N/A	N/A	96.32	1.4971
317	V	N/A	N/A	52.14	-0.238698
318	N	N/A	N/A	71.26	0.512513
319	K	N/A	N/A	85.14	1.05785
320	D	N/A	N/A	17.57	-1.59693
321	A	N/A	N/A	71.05	0.504263
322	I	N/A	N/A	83.94	1.0107
323	I	N/A	N/A	63.37	0.202521
324	K	N/A	N/A	22.68	-1.39616
325	A	N/A	N/A	69.24	0.433149
326	V	N/A	N/A	77.22	0.746678
327	Y	N/A	N/A	73.95	0.618202
328	Q	N/A	N/A	65.24	0.275992
329	G	N/A	N/A	85.14	1.05785
330	A	N/A	N/A	58.49	0.0107888
331	G	N/A	N/A	69.9	0.45908
332	V	N/A	N/A	15.69	-1.67079
333	S	N/A	N/A	7.24	-2.00279
334	A	N/A	N/A	96.92	1.52068
335	K	N/A	N/A	50.48	-0.303919
336	N	N/A	N/A	76.34	0.712103
337	L	N/A	N/A	27.35	-1.21268
338	I	N/A	N/A	41.94	-0.639449
339	P	N/A	N/A	99.03	1.60358
340	P	N/A	N/A	91.34	1.30144
341	T	N/A	N/A	69.15	0.429613
342	M	N/A	N/A	39.32	-0.742387
343	W	N/A	N/A	82.83	0.967091
344	G	N/A	N/A	45.22	-0.51058
345	Y	N/A	N/A	88.78	1.20086
346	N	N/A	N/A	62.85	0.18209
347	D	N/A	N/A	52.69	-0.217089
348	D	N/A	N/A	31.81	-1.03745
349	V	N/A	N/A	33.63	-0.965944
350	Q	N/A	N/A	17.21	-1.61107
351	D	N/A	N/A	68.9	0.419791
352	Y	N/A	N/A	51	-0.283488
353	T	N/A	N/A	14.44	-1.71991
354	Y	N/A	N/A	85.14	1.05785
355	D	N/A	N/A	79.37	0.83115
356	P	N/A	N/A	76.93	0.735284
357	E	N/A	N/A	61.87	0.143587
358	K	N/A	N/A	73.22	0.58952
359	A	N/A	N/A	98.8	1.59454
360	K	N/A	N/A	84.26	1.02327
361	A	N/A	N/A	37.06	-0.831181
362	L	N/A	N/A	85.88	1.08692
363	L	N/A	N/A	98.38	1.57804
364	K	N/A	N/A	50.44	-0.30549
365	E	N/A	N/A	66.16	0.312138
366	A	N/A	N/A	96.67	1.51085
367	G	N/A	N/A	99.35	1.61615
368	L	N/A	N/A	20.38	-1.48653
369	E	N/A	N/A	26.06	-1.26336
370	K	N/A	N/A	25.24	-1.29558
371	G	N/A	N/A	84.78	1.0437
372	F	N/A	N/A	58.98	0.0300405
373	S	N/A	N/A	23.03	-1.38241
374	I	N/A	N/A	48.03	-0.400178
375	D	N/A	N/A	33.16	-0.98441
376	L	N/A	N/A	73.09	0.584413
377	W	N/A	N/A	88.98	1.20872
378	A	N/A	N/A	83.27	0.984378
379	M	N/A	N/A	84.68	1.03978
380	P	N/A	N/A	91.55	1.30969
381	V	N/A	N/A	91.77	1.31834
382	Q	N/A	N/A	56.92	-0.0508955
383	R	N/A	N/A	97.94	1.56075
384	P	N/A	N/A	82.58	0.957268
385	Y	N/A	N/A	94.17	1.41263
386	N	N/A	N/A	74.1	0.624095
387	P	N/A	N/A	94.24	1.41538
388	N	N/A	N/A	79.13	0.82172
389	A	N/A	N/A	70.72	0.491297
390	R	N/A	N/A	48.48	-0.382497
391	R	N/A	N/A	44.86	-0.524725
392	M	N/A	N/A	60.94	0.107048
393	A	N/A	N/A	94.69	1.43306
394	E	N/A	N/A	88.37	1.18475
395	M	N/A	N/A	49.82	-0.32985
396	I	N/A	N/A	62.56	0.170696
397	Q	N/A	N/A	90.63	1.27355
398	A	N/A	N/A	59.21	0.0390771
399	D	N/A	N/A	85.68	1.07907
400	W	N/A	N/A	56.12	-0.0823269
401	A	N/A	N/A	68.27	0.395038
402	K	N/A	N/A	78.02	0.778109
403	V	N/A	N/A	40.81	-0.683846
404	G	N/A	N/A	98.11	1.56743
405	V	N/A	N/A	65.7	0.294065
406	Q	N/A	N/A	15.15	-1.69201
407	A	N/A	N/A	63	0.187984
408	K	N/A	N/A	52.47	-0.225733
409	I	N/A	N/A	88.13	1.17532
410	V	N/A	N/A	80.23	0.864939
411	T	N/A	N/A	46.44	-0.462648
412	Y	N/A	N/A	74.77	0.650419
413	E	N/A	N/A	85.54	1.07356
414	W	N/A	N/A	99.03	1.60358
415	G	N/A	N/A	65.57	0.288957
416	E	N/A	N/A	65.94	0.303494
417	Y	N/A	N/A	88.17	1.1769
418	L	N/A	N/A	62.72	0.176983
419	K	N/A	N/A	59.44	0.0481136
420	R	N/A	N/A	70.31	0.475189
421	A	N/A	N/A	45.93	-0.482685
422	K	N/A	N/A	54.34	-0.152262
423	D	N/A	N/A	22.19	-1.41541
424	G	N/A	N/A	87.23	1.13996
425	E	N/A	N/A	76.86	0.732534
426	H	N/A	N/A	52.88	-0.209624
427	Q	N/A	N/A	30.1	-1.10464
428	T	N/A	N/A	25.13	-1.2999
429	V	N/A	N/A	37.31	-0.821359
430	M	N/A	N/A	35.53	-0.891294
431	M	N/A	N/A	27.3	-1.21465
432	G	N/A	N/A	98.66	1.58904
433	W	N/A	N/A	98.89	1.59808
434	T	N/A	N/A	69.07	0.42647
435	G	N/A	N/A	87.71	1.15882
436	D	N/A	N/A	97.24	1.53325
437	N	N/A	N/A	89.44	1.22679
438	G	N/A	N/A	87.69	1.15804
439	D	N/A	N/A	97.73	1.5525
440	P	N/A	N/A	91.12	1.2928
441	D	N/A	N/A	97.55	1.54543
442	N	N/A	N/A	96.76	1.51439
443	F	N/A	N/A	73.62	0.605236
444	F	N/A	N/A	31.91	-1.03352
445	A	N/A	N/A	27.48	-1.20757
446	T	N/A	N/A	60.48	0.0889745
447	L	N/A	N/A	91.35	1.30184
448	F	N/A	N/A	33.21	-0.982445
449	S	N/A	N/A	47.41	-0.424537
450	C	N/A	N/A	87.02	1.13171
451	A	N/A	N/A	34.48	-0.932548
452	A	N/A	N/A	70.04	0.46458
453	S	N/A	N/A	18.38	-1.56511
454	E	N/A	N/A	18.7	-1.55253
455	Q	N/A	N/A	14.58	-1.71441
456	G	N/A	N/A	87.21	1.13918
457	S	N/A	N/A	45.4	-0.503508
458	N	N/A	N/A	95.44	1.46253
459	Y	N/A	N/A	47.35	-0.426894
460	S	N/A	N/A	55.33	-0.113365
461	K	N/A	N/A	33.08	-0.987553
462	W	N/A	N/A	74.23	0.629203
463	C	N/A	N/A	77.19	0.745499
464	Y	N/A	N/A	34.45	-0.933726
465	K	N/A	N/A	49.15	-0.356173
466	P	N/A	N/A	37.93	-0.797
467	F	N/A	N/A	62.09	0.15223
468	E	N/A	N/A	31.25	-1.05945
469	D	N/A	N/A	44.65	-0.532975
470	L	N/A	N/A	82.42	0.950982
471	I	N/A	N/A	41.38	-0.661451
472	Q	N/A	N/A	34.99	-0.91251
473	P	N/A	N/A	21.69	-1.43506
474	A	N/A	N/A	89.35	1.22326
475	R	N/A	N/A	36.96	-0.83511
476	A	N/A	N/A	30.01	-1.10817
477	T	N/A	N/A	53.64	-0.179764
478	D	N/A	N/A	13.91	-1.74073
479	D	N/A	N/A	77.91	0.773787
480	H	N/A	N/A	20.95	-1.46413
481	N	N/A	N/A	17.88	-1.58475
482	K	N/A	N/A	46.08	-0.476792
483	R	N/A	N/A	98.56	1.58511
484	V	N/A	N/A	11.47	-1.8366
485	E	N/A	N/A	42.13	-0.631984
486	L	N/A	N/A	75.64	0.684601
487	Y	N/A	N/A	99.54	1.62362
488	K	N/A	N/A	49.51	-0.342029
489	Q	N/A	N/A	67.02	0.345927
490	A	N/A	N/A	90.41	1.2649
491	Q	N/A	N/A	91.1	1.29201
492	V	N/A	N/A	40.36	-0.701527
493	V	N/A	N/A	31.77	-1.03902
494	M	N/A	N/A	23.82	-1.35137
495	H	N/A	N/A	32.14	-1.02448
496	D	N/A	N/A	31.45	-1.05159
497	Q	N/A	N/A	59.64	0.0559715
498	A	N/A	N/A	57.46	-0.0296792
499	P	N/A	N/A	96.99	1.52343
500	A	N/A	N/A	25.56	-1.28301
501	L	N/A	N/A	27.91	-1.19068
502	I	N/A	N/A	21.09	-1.45863
503	I	N/A	N/A	59.36	0.0449705
504	A	N/A	N/A	78.54	0.79854
505	H	N/A	N/A	88.65	1.19575
506	S	N/A	N/A	81.66	0.921122
507	T	N/A	N/A	59.39	0.0461492
508	V	N/A	N/A	56.72	-0.0587533
509	F	N/A	N/A	22.73	-1.3942
510	E	N/A	N/A	24.93	-1.30776
511	P	N/A	N/A	65.32	0.279135
512	V	N/A	N/A	34.56	-0.929405
513	R	N/A	N/A	56.19	-0.0795767
514	K	N/A	N/A	56.47	-0.0685757
515	E	N/A	N/A	34.29	-0.940013
516	V	N/A	N/A	82.22	0.943124
517	K	N/A	N/A	39.14	-0.74946
518	G	N/A	N/A	66.22	0.314495
519	Y	N/A	N/A	44.11	-0.554192
520	V	N/A	N/A	38.99	-0.755353
521	V	N/A	N/A	28.8	-1.15571
522	D	N/A	N/A	29.84	-1.11485
523	P	N/A	N/A	96.09	1.48807
524	L	N/A	N/A	44.36	-0.544369
525	G	N/A	N/A	86.08	1.09478
526	K	N/A	N/A	20.44	-1.48417
527	H	N/A	N/A	38.68	-0.767533
528	H	N/A	N/A	20.05	-1.49949
529	F	N/A	N/A	83.12	0.978485
530	E	N/A	N/A	21.25	-1.45235
531	N	N/A	N/A	27.52	-1.206
532	V	N/A	N/A	87.66	1.15686
533	S	N/A	N/A	46.82	-0.447718
534	I	N/A	N/A	26.33	-1.25276
535	E	N/A	N/A	31.31	-1.05709

## Sheet: fadR
protein position	Amino Acid	Adaptive mutation	Selective pressure	% bacteria in which conserved	Z score
1	M	N/A	N/A	77.24	0.285601
2	V	N/A	N/A	67.31	-0.0971576
3	I	N/A	N/A	75.96	0.236262
4	K	N/A	N/A	90.56	0.799029
5	A	N/A	N/A	94.86	0.964775
6	Q	N/A	N/A	67.15	-0.103325
7	S	N/A	N/A	91.19	0.823313
8	P	N/A	N/A	98.24	1.09506
9	A	N/A	N/A	97.29	1.05844
10	G	N/A	N/A	73.05	0.124094
11	F	N/A	N/A	82.14	0.474474
12	A	N/A	N/A	96.65	1.03377
13	E	N/A	N/A	99.68	1.15057
14	E	N/A	N/A	72.41	0.0994252
15	Y	N/A	N/A	94.42	0.947815
16	I	N/A	N/A	91.56	0.837575
17	I	N/A	N/A	70.06	0.00884292
18	E	N/A	N/A	76.43	0.254379
19	S	N/A	N/A	96.02	1.00949
20	I	N/A	N/A	99.04	1.1259
21	W	N/A	N/A	95.54	0.990986
22	N	N/A	N/A	78.03	0.316052
23	N	N/A	N/A	54.94	-0.573967
24	R	N/A	N/A	64.75	-0.195835
25	F	N/A	N/A	95.22	0.978652
26	P	P->H	Resource exhaustion	90.61	0.800956
27	P	N/A	N/A	80.73	0.420125
28	G	N/A	N/A	98.57	1.10778
29	T	N/A	N/A	24.48	-1.74807
30	I	N/A	N/A	81.56	0.452118
31	L	N/A	N/A	99.05	1.12628
32	P	N/A	N/A	98.73	1.11395
33	A	N/A	N/A	92.39	0.869567
34	E	N/A	N/A	99.84	1.15673
35	R	R->H	Resource exhaustion	99.84	1.15673
36	E	N/A	N/A	93.19	0.900404
37	L	N/A	N/A	99.84	1.15673
38	S	N/A	N/A	82.09	0.472547
39	E	N/A	N/A	85.6	0.607842
40	L	N/A	N/A	80.94	0.42822
41	I	N/A	N/A	95.59	0.992914
42	G	G->D	Resource exhaustion	99.37	1.13862
43	V	N/A	N/A	99.53	1.14478
44	T	T->M	Resource exhaustion	97.17	1.05382
45	R	N/A	N/A	99.69	1.15095
46	T	N/A	N/A	95.6	0.993299
47	T	N/A	N/A	99.06	1.12667
48	L	N/A	N/A	98.11	1.09005
49	R	N/A	N/A	99.84	1.15673
50	E	N/A	N/A	99.84	1.15673
51	V	N/A	N/A	96.39	1.02375
52	L	N/A	N/A	99.06	1.12667
53	Q	N/A	N/A	99.37	1.13862
54	R	N/A	N/A	99.84	1.15673
55	L	N/A	N/A	99.53	1.14478
56	A	N/A	N/A	94.06	0.933939
57	R	N/A	N/A	98.91	1.12089
58	D	N/A	N/A	98.59	1.10855
59	G	N/A	N/A	99.69	1.15095
60	W	N/A	N/A	99.53	1.14478
61	L	N/A	N/A	96.88	1.04264
62	T	N/A	N/A	87.23	0.670672
63	I	N/A	N/A	97.82	1.07887
64	Q	N/A	N/A	92.99	0.892695
65	H	N/A	N/A	97.04	1.0488
66	G	N/A	N/A	99.53	1.14478
67	K	N/A	N/A	96.88	1.04264
68	P	P->T	Resource exhaustion	98.29	1.09699
69	T	N/A	N/A	97.98	1.08504
70	K	N/A	N/A	68.54	-0.0497465
71	V	N/A	N/A	95.95	1.00679
72	N	N/A	N/A	98.44	1.10277
73	N	N/A	N/A	70.45	0.0238757
74	F	N/A	N/A	73.72	0.14992
75	W	N/A	N/A	82.27	0.479485
76	E	N/A	N/A	86.31	0.63521
77	T	N/A	N/A	93.29	0.904259
78	S	N/A	N/A	84.94	0.582402
79	G	N/A	N/A	93.89	0.927386
80	L	N/A	N/A	91.68	0.8422
81	N	N/A	N/A	79.47	0.371558
82	I	N/A	N/A	94.71	0.958993
83	L	N/A	N/A	91.15	0.821771
84	E	N/A	N/A	74.14	0.166109
85	T	N/A	N/A	92.08	0.857618
86	L	N/A	N/A	86.94	0.659494
87	A	N/A	N/A	65.01	-0.185813
88	R	N/A	N/A	61.62	-0.316482
89	L	N/A	N/A	97.01	1.04765
90	D	N/A	N/A	90.14	0.78284
91	H	N/A	N/A	47.35	-0.866529
92	E	N/A	N/A	29.55	-1.55264
93	S	N/A	N/A	43.7	-1.00722
94	V	N/A	N/A	58.23	-0.447152
95	P	N/A	N/A	77.36	0.290226
96	Q	N/A	N/A	43.57	-1.01223
97	L	N/A	N/A	68.73	-0.0424228
98	I	N/A	N/A	61.15	-0.334599
99	D	N/A	N/A	63.93	-0.227442
100	N	N/A	N/A	63.16	-0.257122
101	L	N/A	N/A	85.6	0.607842
102	L	N/A	N/A	92.89	0.88884
103	S	N/A	N/A	64.45	-0.207398
104	V	N/A	N/A	47.38	-0.865373
105	R	N/A	N/A	99.69	1.15095
106	T	N/A	N/A	89.35	0.752389
107	N	N/A	N/A	78.55	0.336096
108	I	N/A	N/A	81.64	0.455202
109	S	N/A	N/A	65.59	-0.163456
110	T	N/A	N/A	29.94	-1.53761
111	I	N/A	N/A	80.09	0.395456
112	F	N/A	N/A	68.21	-0.0624665
113	I	N/A	N/A	65.74	-0.157674
114	R	N/A	N/A	80.25	0.401623
115	T	N/A	N/A	34.26	-1.37109
116	A	N/A	N/A	99.07	1.12705
117	F	N/A	N/A	40.43	-1.13326
118	R	N/A	N/A	58.33	-0.443298
119	Q	N/A	N/A	25.66	-1.70258
120	H	N/A	N/A	38.24	-1.21768
121	P	N/A	N/A	74.11	0.164953
122	D	N/A	N/A	30.34	-1.52219
123	K	N/A	N/A	45.2	-0.949402
124	A	N/A	N/A	46.28	-0.907773
125	Q	N/A	N/A	22.02	-1.84289
126	E	N/A	N/A	58.2	-0.448309
127	V	N/A	N/A	46.28	-0.907773
128	L	N/A	N/A	74.81	0.191935
129	A	N/A	N/A	45.6	-0.933984
130	T	N/A	N/A	24.15	-1.76079
131	A	N/A	N/A	49.38	-0.788281
132	N	N/A	N/A	15.33	-2.10076
133	E	N/A	N/A	36.28	-1.29323
134	V	N/A	N/A	48.06	-0.839162
135	A	N/A	N/A	25.12	-1.7234
136	D	N/A	N/A	71.89	0.0793815
137	H	N/A	N/A	27.33	-1.63821
138	A	N/A	N/A	77.55	0.29755
139	D	N/A	N/A	43.03	-1.03305
140	A	N/A	N/A	68.53	-0.0501319
141	F	N/A	N/A	71.52	0.0651196
142	A	N/A	N/A	51.39	-0.710805
143	E	N/A	N/A	36.28	-1.29323
144	L	N/A	N/A	44.03	-0.994501
145	D	N/A	N/A	99.84	1.15673
146	Y	N/A	N/A	95.19	0.977495
147	N	N/A	N/A	31.32	-1.48442
148	I	N/A	N/A	37.05	-1.26355
149	F	N/A	N/A	73.02	0.122938
150	R	N/A	N/A	57.45	-0.477218
151	G	N/A	N/A	50.78	-0.734317
152	L	N/A	N/A	84.63	0.570453
153	A	N/A	N/A	86.18	0.630199
154	F	N/A	N/A	75	0.199258
155	A	N/A	N/A	64.91	-0.189667
156	S	N/A	N/A	85.87	0.61825
157	G	N/A	N/A	76.83	0.269797
158	N	N/A	N/A	92.08	0.857618
159	P	N/A	N/A	73.18	0.129105
160	I	N/A	N/A	71.47	0.0631923
161	Y	N/A	N/A	96.74	1.03724
162	G	N/A	N/A	63.72	-0.235537
163	L	N/A	N/A	98.76	1.1151
164	I	N/A	N/A	87.13	0.666817
165	L	N/A	N/A	62.95	-0.265217
166	N	N/A	N/A	99.22	1.13283
167	G	N/A	N/A	83.85	0.540388
168	M	N/A	N/A	25.12	-1.7234
169	K	N/A	N/A	72.87	0.117156
170	G	N/A	N/A	69.77	-0.00233532
171	L	N/A	N/A	81.09	0.434002
172	Y	N/A	N/A	99.22	1.13283
173	T	N/A	N/A	46.98	-0.880791
174	R	N/A	N/A	84.19	0.553493
175	I	N/A	N/A	41.55	-1.09009
176	G	N/A	N/A	90.39	0.792476
177	R	N/A	N/A	55.81	-0.540433
178	H	N/A	N/A	32.87	-1.42467
179	Y	N/A	N/A	90.39	0.792476
180	F	N/A	N/A	99.84	1.15673
181	A	N/A	N/A	21.58	-1.85985
182	N	N/A	N/A	56.52	-0.513065
183	P	N/A	N/A	70.34	0.0196357
184	E	N/A	N/A	59.78	-0.387406
185	A	N/A	N/A	75.31	0.211208
186	R	N/A	N/A	93.62	0.916979
187	S	N/A	N/A	21.46	-1.86448
188	L	N/A	N/A	81.93	0.46638
189	A	N/A	N/A	83.8	0.53846
190	L	N/A	N/A	55.92	-0.536193
191	G	N/A	N/A	22.43	-1.82709
192	F	N/A	N/A	86.29	0.634439
193	Y	Y->H	Resource exhaustion	99.22	1.13283
194	H	N/A	N/A	25.23	-1.71916
195	K	N/A	N/A	25.47	-1.70991
196	L	N/A	N/A	94.38	0.946273
197	S	N/A	N/A	24.1	-1.76272
198	A	N/A	N/A	17.53	-2.01596
199	L	N/A	N/A	53.29	-0.637568
200	C	N/A	N/A	66.82	-0.116045
201	S	N/A	N/A	10.47	-2.28809
202	E	N/A	N/A	31.61	-1.47324
203	G	N/A	N/A	52.11	-0.683052
204	A	N/A	N/A	17.53	-2.01596
205	H	N/A	N/A	35.12	-1.33794
206	D	N/A	N/A	58.18	-0.449079
207	Q	N/A	N/A	41.07	-1.1086
208	V	N/A	N/A	63.01	-0.262904
209	Y	N/A	N/A	21.42	-1.86602
210	E	N/A	N/A	29.29	-1.56266
211	T	N/A	N/A	22.33	-1.83094
212	V	N/A	N/A	57.52	-0.47452
213	R	N/A	N/A	89.05	0.740825
214	R	N/A	N/A	21.44	-1.86525
215	Y	N/A	N/A	87.11	0.666046
216	G	N/A	N/A	87.89	0.696112
217	H	N/A	N/A	22.96	-1.80666
218	E	N/A	N/A	46.08	-0.915482
219	S	S->G	Resource exhaustion	95.61	0.993684
220	G	N/A	N/A	75.51	0.218917
221	E	N/A	N/A	37.89	-1.23117
222	I	N/A	N/A	72.48	0.102123
223	W	N/A	N/A	99.06	1.12667
224	H	N/A	N/A	45.14	-0.951715
225	R	N/A	N/A	28.93	-1.57654
226	M	M->K	Resource exhaustion	63.65	-0.238235
227	Q	N/A	N/A	51.03	-0.724681
228	K	N/A	N/A	31.67	-1.47092
229	N	N/A	N/A	22.08	-1.84058
230	L	N/A	N/A	49.92	-0.767467
231	P	N/A	N/A	88.72	0.728105
232	G	N/A	N/A	27.69	-1.62434
233	D	N/A	N/A	62.17	-0.295282
234	L	N/A	N/A	62.01	-0.30145
235	A	N/A	N/A	41.84	-1.07892
236	I	N/A	N/A	21.66	-1.85677
237	Q	N/A	N/A	27.87	-1.6174
238	G	N/A	N/A	27.85	-1.61817
239	R	N/A	N/A	63.1	-0.259435

## Sheet: glpF
protein position	Amino Acid	Adaptive mutation	Selective pressure	% bacteria in which conserved	Z score
1	M	N/A	N/A	57.63	0.166046
2	S	N/A	N/A	42.44	-0.432433
3	Q	N/A	N/A	31.47	-0.864646
4	T	N/A	N/A	28.66	-0.975358
5	S	N/A	N/A	25.49	-1.10025
6	T	N/A	N/A	47.65	-0.227161
7	L	N/A	N/A	69.1	0.617958
8	K	N/A	N/A	18.04	-1.39378
9	G	N/A	N/A	55.78	0.0931567
10	Q	N/A	N/A	41.31	-0.476954
11	C	N/A	N/A	42.84	-0.416673
12	I	N/A	N/A	39.72	-0.5396
13	A	N/A	N/A	62.21	0.346496
13	E	E->G	Resource exhaustion	99.66	1.82201
15	F	N/A	N/A	69.87	0.648296
16	L	N/A	N/A	44.07	-0.368212
17	G	N/A	N/A	93.94	1.59664
18	T	N/A	N/A	93.64	1.58482
19	G	N/A	N/A	20.8	-1.28504
20	L	N/A	N/A	46.47	-0.273653
21	L	N/A	N/A	86.66	1.30981
22	I	N/A	N/A	76.86	0.923699
23	F	N/A	N/A	37.86	-0.612883
24	F	N/A	N/A	62.65	0.363831
25	G	N/A	N/A	99.62	1.82043
26	V	N/A	N/A	26.85	-1.04667
27	G	N/A	N/A	93.86	1.59349
28	C	N/A	N/A	38.1	-0.603427
29	V	N/A	N/A	76.47	0.908333
30	A	N/A	N/A	94.62	1.62343
31	A	N/A	N/A	51.46	-0.0770492
32	L	N/A	N/A	60.11	0.263757
33	K	N/A	N/A	57.89	0.17629
34	V	N/A	N/A	24.74	-1.1298
35	A	N/A	N/A	38.58	-0.584515
36	G	N/A	N/A	62.24	0.347678
37	A	N/A	N/A	63.96	0.415445
38	S	N/A	N/A	29.52	-0.941475
39	F	N/A	N/A	37.51	-0.626673
40	G	N/A	N/A	70.32	0.666026
41	Q	N/A	N/A	23.53	-1.17748
42	W	N/A	N/A	74.57	0.833474
43	E	N/A	N/A	39.26	-0.557723
44	I	N/A	N/A	79.47	1.02653
45	S	N/A	N/A	40.7	-0.500988
46	V	N/A	N/A	12.28	-1.62072
47	I	N/A	N/A	29.82	-0.929655
48	W	N/A	N/A	98.26	1.76685
49	G	N/A	N/A	92.67	1.54661
50	L	N/A	N/A	56.16	0.108129
51	G	N/A	N/A	50.08	-0.131421
52	V	N/A	N/A	95.08	1.64156
53	A	N/A	N/A	37.8	-0.615247
54	M	N/A	N/A	39.92	-0.53172
55	A	N/A	N/A	60.09	0.262969
56	I	N/A	N/A	43.08	-0.407217
57	Y	N/A	N/A	88.04	1.36419
58	L	N/A	N/A	30.55	-0.900893
59	T	N/A	N/A	40.56	-0.506504
60	A	N/A	N/A	55.2	0.070305
61	G	N/A	N/A	45.92	-0.295323
62	V	N/A	N/A	34.72	-0.736597
63	S	N/A	N/A	88.69	1.3898
64	G	N/A	N/A	90	1.44141
65	A	N/A	N/A	87.71	1.35118
66	H	N/A	N/A	96.79	1.70893
67	L	N/A	N/A	78.27	0.979252
68	N	N/A	N/A	99.62	1.82043
69	P	N/A	N/A	99.83	1.82871
70	A	N/A	N/A	97.81	1.74912
71	V	N/A	N/A	90.34	1.4548
72	T	N/A	N/A	81.32	1.09942
73	I	N/A	N/A	59.45	0.237753
74	A	N/A	N/A	70.51	0.673512
75	L	N/A	N/A	76.5	0.909515
76	W	N/A	N/A	20.09	-1.31301
77	L	N/A	N/A	38.64	-0.582151
78	F	N/A	N/A	52.3	-0.0439536
79	A	N/A	N/A	30.12	-0.917835
80	C	N/A	N/A	14.43	-1.53601
81	F	N/A	N/A	88.31	1.37482
82	D	N/A	N/A	30.26	-0.912319
83	K	N/A	N/A	27.52	-1.02027
84	R	N/A	N/A	33.77	-0.774027
85	K	N/A	N/A	58.74	0.209779
86	V	N/A	N/A	81.24	1.09627
87	I	N/A	N/A	10.31	-1.69834
88	P	N/A	N/A	57.09	0.14477
89	F	N/A	N/A	18.38	-1.38039
90	I	N/A	N/A	66.37	0.510398
91	V	N/A	N/A	19.67	-1.32956
92	S	N/A	N/A	20.85	-1.28307
93	Q	N/A	N/A	97.14	1.72272
94	V	N/A	N/A	28.03	-1.00018
95	A	N/A	N/A	36.78	-0.655434
96	G	N/A	N/A	99.83	1.82871
97	A	N/A	N/A	86.07	1.28657
98	F	N/A	N/A	71.67	0.719215
99	C	N/A	N/A	31.41	-0.86701
100	A	N/A	N/A	28.69	-0.974176
101	A	N/A	N/A	91.45	1.49854
102	A	N/A	N/A	47.11	-0.248437
103	L	N/A	N/A	68.97	0.612836
104	V	N/A	N/A	85	1.24441
105	Y	N/A	N/A	59.06	0.222387
106	G	N/A	N/A	20.25	-1.30671
107	L	N/A	N/A	53.95	0.0210556
108	Y	N/A	N/A	82.66	1.15222
109	Y	N/A	N/A	40.65	-0.502958
110	N	N/A	N/A	37.55	-0.625097
111	L	N/A	N/A	48.9	-0.177912
112	F	N/A	N/A	56.12	0.106553
113	F	N/A	N/A	27.58	-1.01791
114	D	N/A	N/A	53.56	0.0056898
115	F	N/A	N/A	35.64	-0.70035
116	E	N/A	N/A	65.34	0.469816
117	Q	N/A	N/A	36.23	-0.677104
118	T	N/A	N/A	39.68	-0.541176
119	H	N/A	N/A	60.56	0.281486
120	H	N/A	N/A	37.7	-0.619187
121	I	N/A	N/A	26.88	-1.04549
122	V	N/A	N/A	50.15	-0.128663
123	R	N/A	N/A	62.62	0.362649
124	G	N/A	N/A	57.53	0.162106
125	S	N/A	N/A	45.92	-0.295323
126	V	N/A	N/A	25.82	-1.08725
127	E	N/A	N/A	44.16	-0.364666
128	S	N/A	N/A	41.59	-0.465922
129	V	N/A	N/A	10.87	-1.67628
130	D	N/A	N/A	19.74	-1.3268
131	L	N/A	N/A	40.02	-0.52778
132	A	N/A	N/A	56.99	0.14083
133	G	N/A	N/A	74.75	0.840566
134	T	N/A	N/A	12.2	-1.62387
135	F	N/A	N/A	97.47	1.73572
136	S	N/A	N/A	64.95	0.45445
137	T	N/A	N/A	97.05	1.71918
138	Y	N/A	N/A	37.2	-0.638886
139	P	N/A	N/A	96.56	1.69987
140	N	N/A	N/A	36.94	-0.64913
141	P	N/A	N/A	48.78	-0.18264
142	H	N/A	N/A	19.26	-1.34571
143	I	N/A	N/A	31.76	-0.85322
144	N	N/A	N/A	40.07	-0.52581
145	F	N/A	N/A	29.4	-0.946203
146	V	N/A	N/A	16.87	-1.43988
147	Q	N/A	N/A	34.56	-0.742901
148	A	N/A	N/A	64.56	0.439085
149	F	N/A	N/A	64.04	0.418597
150	A	N/A	N/A	24.12	-1.15423
151	V	N/A	N/A	46.01	-0.291777
152	E	N/A	N/A	81.67	1.11321
153	M	N/A	N/A	21.72	-1.24879
154	V	N/A	N/A	39.44	-0.550631
155	I	N/A	N/A	40.03	-0.527386
156	T	N/A	N/A	94.89	1.63407
157	A	N/A	N/A	56.16	0.108129
158	I	N/A	N/A	41.19	-0.481682
159	L	N/A	N/A	90.45	1.45914
160	M	N/A	N/A	39.37	-0.553389
161	G	N/A	N/A	24.59	-1.13571
162	L	N/A	N/A	28.65	-0.975752
163	I	N/A	N/A	71.64	0.718033
164	L	N/A	N/A	53.79	0.0147517
165	A	N/A	N/A	67.55	0.556889
166	L	N/A	N/A	53.72	0.0119937
167	T	N/A	N/A	50.42	-0.118025
168	D	N/A	N/A	68.32	0.587227
169	D	N/A	N/A	40.59	-0.505322
170	G	N/A	N/A	36.91	-0.650312
171	N	N/A	N/A	74.56	0.83308
172	G	N/A	N/A	61.03	0.300004
173	V	N/A	N/A	16.4	-1.4584
174	P	N/A	N/A	63.94	0.414657
175	R	N/A	N/A	41.36	-0.474984
176	G	N/A	N/A	71.9	0.728277
177	P	N/A	N/A	39.94	-0.530932
178	L	N/A	N/A	68.77	0.604957
179	A	N/A	N/A	41.33	-0.476166
180	P	N/A	N/A	79.59	1.03126
181	L	N/A	N/A	71.05	0.694787
182	L	N/A	N/A	43.51	-0.390275
183	I	N/A	N/A	51.05	-0.093203
184	G	N/A	N/A	88.38	1.37758
185	L	N/A	N/A	54.07	0.0257836
186	L	N/A	N/A	78.57	0.991072
187	I	N/A	N/A	61.39	0.314188
188	A	N/A	N/A	46.94	-0.255135
189	V	N/A	N/A	45.76	-0.301626
190	I	N/A	N/A	88.49	1.38192
191	G	N/A	N/A	97.68	1.744
192	A	N/A	N/A	23.33	-1.18536
193	S	N/A	N/A	73.35	0.785406
194	M	N/A	N/A	27.49	-1.02146
195	G	N/A	N/A	97.94	1.75424
196	P	N/A	N/A	39.62	-0.54354
197	L	N/A	N/A	44.06	-0.368606
198	T	N/A	N/A	82.73	1.15497
199	G	N/A	N/A	94.95	1.63644
200	F	N/A	N/A	42.88	-0.415097
201	A	N/A	N/A	97.56	1.73927
202	M	N/A	N/A	35.55	-0.703896
203	N	N/A	N/A	98.36	1.77079
204	P	N/A	N/A	99.62	1.82043
205	A	N/A	N/A	97.98	1.75582
206	R	N/A	N/A	99.75	1.82555
207	D	N/A	N/A	98.99	1.79561
208	F	N/A	N/A	52.36	-0.0415896
209	G	N/A	N/A	92.79	1.55133
210	P	N/A	N/A	99.7	1.82358
211	K	N/A	N/A	37.73	-0.618005
212	V	N/A	N/A	5.63	-1.88273
213	F	N/A	N/A	36.18	-0.679074
214	A	N/A	N/A	48.35	-0.199582
215	W	N/A	N/A	11.48	-1.65224
216	L	N/A	N/A	57.51	0.161318
217	A	N/A	N/A	48.11	-0.209038
218	G	N/A	N/A	77.44	0.94655
218	W	W->R	Resource exhaustion	69.31	0.626232
220	G	N/A	N/A	81.03	1.08799
221	N	N/A	N/A	17	-1.43476
222	V	N/A	N/A	20.37	-1.30198
223	A	N/A	N/A	71.1	0.696757
224	F	N/A	N/A	41.65	-0.463559
225	T	N/A	N/A	45.13	-0.326448
226	G	N/A	N/A	88	1.36261
227	G	N/A	N/A	50.82	-0.102265
228	R	N/A	N/A	33.17	-0.797666
229	D	N/A	N/A	62.9	0.373681
230	I	N/A	N/A	40.96	-0.490744
231	P	N/A	N/A	44.48	-0.352058
232	Y	N/A	N/A	95.95	1.67584
233	F	N/A	N/A	43.28	-0.399337
234	L	N/A	N/A	28.58	-0.97851
235	V	N/A	N/A	72.06	0.734581
236	P	N/A	N/A	98.05	1.75857
237	L	N/A	N/A	11.59	-1.64791
238	F	N/A	N/A	25.23	-1.1105
239	G	N/A	N/A	67.91	0.571073
240	P	N/A	N/A	98.9	1.79206
241	I	N/A	N/A	58.64	0.205839
242	V	N/A	N/A	34.92	-0.728717
243	G	N/A	N/A	99.62	1.82043
244	A	N/A	N/A	49.89	-0.138906
245	I	N/A	N/A	16.98	-1.43554
246	V	N/A	N/A	11.71	-1.64318
247	G	N/A	N/A	79.98	1.04663
248	A	N/A	N/A	70.2	0.661298
249	F	N/A	N/A	22.44	-1.22042
250	A	N/A	N/A	20.88	-1.28189
251	Y	N/A	N/A	80.02	1.0482
252	R	N/A	N/A	30.98	-0.883951
253	K	N/A	N/A	20.84	-1.28346
254	L	N/A	N/A	47.41	-0.236617
255	I	N/A	N/A	53.07	-0.013616
256	G	N/A	N/A	43.21	-0.402095
257	R	N/A	N/A	44.62	-0.346542
258	H	N/A	N/A	41.03	-0.487986
259	L	N/A	N/A	76.67	0.916213
260	P	N/A	N/A	75.92	0.886663
261	C	N/A	N/A	37.06	-0.644402
262	D	N/A	N/A	31.58	-0.860312
263	I	N/A	N/A	25.54	-1.09828
264	C	N/A	N/A	35.36	-0.711382
265	V	N/A	N/A	35.6	-0.701926
266	V	N/A	N/A	24.09	-1.15541
267	E	N/A	N/A	37.71	-0.618793
268	E	N/A	N/A	42.77	-0.419431
269	K	N/A	N/A	32	-0.843764
270	E	N/A	N/A	34.13	-0.759843
271	T	N/A	N/A	28.66	-0.975358
272	T	N/A	N/A	27.32	-1.02815
273	T	N/A	N/A	25.21	-1.11129
274	P	N/A	N/A	32.01	-0.84337
275	S	N/A	N/A	21.75	-1.24761
276	E	N/A	N/A	29	-0.961962
277	Q	N/A	N/A	23.82	-1.16605
278	K	N/A	N/A	32.25	-0.833914
279	A	N/A	N/A	53.45	0.00135585
280	S	N/A	N/A	50.3	-0.122753
281	L	N/A	N/A	35.64	-0.70035

## Sheet: gltS
protein position	Amino Acid	Adaptive mutation	Selective pressure	% bacteria in which conserved	Z score
1	M	N/A	N/A	45.99	-0.373782
2	F	N/A	N/A	29.12	-1.00833
3	H	N/A	N/A	22.8	-1.24606
4	L	N/A	N/A	55.09	-0.0314928
5	D	N/A	N/A	50.75	-0.194739
6	T	N/A	N/A	23.64	-1.21446
7	L	N/A	N/A	28.11	-1.04632
8	A	N/A	N/A	6.93	-1.84299
9	T	N/A	N/A	78.11	0.834387
10	L	N/A	N/A	67.28	0.427025
11	V	N/A	N/A	31.13	-0.93273
12	A	N/A	N/A	38.72	-0.647238
13	A	N/A	N/A	87.48	1.18683
14	T	N/A	N/A	30.21	-0.967335
15	L	N/A	N/A	55.2	-0.0273552
16	T	N/A	N/A	4.91	-1.91898
17	L	N/A	N/A	84.53	1.07587
18	L	N/A	N/A	62.83	0.259641
19	L	N/A	N/A	66.81	0.409346
20	G	N/A	N/A	99.7	1.64648
21	R	N/A	N/A	42.29	-0.512955
22	K	N/A	N/A	21.21	-1.30586
23	L	N/A	N/A	63.23	0.274687
24	V	N/A	N/A	54.06	-0.0702354
25	H	N/A	N/A	8.42	-1.78695
26	S	N/A	N/A	13.82	-1.58383
27	V	N/A	N/A	42.85	-0.491891
28	S	N/A	N/A	18.17	-1.42021
29	F	N/A	N/A	51.3	-0.174051
30	L	N/A	N/A	88.31	1.21805
31	K	N/A	N/A	34.22	-0.816502
32	K	N/A	N/A	42.4	-0.508817
33	Y	N/A	N/A	58.05	0.0798454
34	T	N/A	N/A	19.85	-1.35702
35	I	N/A	N/A	93.16	1.40048
36	P	N/A	N/A	99.7	1.64648
37	E	N/A	N/A	63.5	0.284843
38	P	N/A	N/A	93.46	1.41177
39	V	N/A	N/A	84.34	1.06872
40	A	N/A	N/A	42.62	-0.500542
41	G	N/A	N/A	97.1	1.54868
42	G	N/A	N/A	99.03	1.62128
43	L	N/A	N/A	78.14	0.835515
44	L	N/A	N/A	48.25	-0.288774
45	V	N/A	N/A	42.29	-0.512955
46	A	N/A	N/A	86.9	1.16502
47	L	N/A	N/A	30.37	-0.961317
48	A	N/A	N/A	22.6	-1.25358
49	L	N/A	N/A	36.54	-0.729237
50	L	N/A	N/A	49.12	-0.25605
51	V	N/A	N/A	22.38	-1.26185
52	L	N/A	N/A	66.55	0.399566
53	K	N/A	N/A	25.78	-1.13397
54	K	N/A	N/A	20.92	-1.31677
55	S	N/A	N/A	21.24	-1.30473
56	M	N/A	N/A	12.4	-1.63724
57	G	N/A	N/A	53.09	-0.106721
58	W	N/A	N/A	20.52	-1.33182
59	E	N/A	N/A	34.95	-0.789044
60	V	N/A	N/A	23.12	-1.23402
61	N	N/A	N/A	12.68	-1.62671
62	F	N/A	N/A	76.95	0.790755
63	D	N/A	N/A	66.89	0.412355
64	M	N/A	N/A	18.69	-1.40065
65	S	N/A	N/A	41.85	-0.529505
66	L	N/A	N/A	74.64	0.703866
67	R	N/A	N/A	17.68	-1.43864
68	D	N/A	N/A	38.36	-0.660779
69	P	N/A	N/A	37.74	-0.6841
70	L	N/A	N/A	50.18	-0.216179
71	M	N/A	N/A	86.46	1.14847
72	L	N/A	N/A	73.27	0.652334
73	A	N/A	N/A	44.27	-0.438479
74	F	N/A	N/A	99.64	1.64422
75	F	N/A	N/A	99.64	1.64422
76	A	N/A	N/A	45.47	-0.393342
77	T	N/A	N/A	59.31	0.127239
78	I	N/A	N/A	70.94	0.564693
79	G	N/A	N/A	99.88	1.65325
80	L	N/A	N/A	84.67	1.08114
81	N	N/A	N/A	30.35	-0.962069
82	A	N/A	N/A	93.38	1.40876
83	N	N/A	N/A	41.56	-0.540413
84	I	N/A	N/A	8.95	-1.76701
85	A	N/A	N/A	32.7	-0.873676
86	S	N/A	N/A	29.18	-1.00608
87	L	N/A	N/A	89.15	1.24965
88	R	N/A	N/A	27.25	-1.07867
89	A	N/A	N/A	23.97	-1.20205
90	G	N/A	N/A	97.61	1.56786
91	G	N/A	N/A	99.52	1.63971
92	R	N/A	N/A	21.03	-1.31263
93	V	N/A	N/A	23.45	-1.22161
94	V	N/A	N/A	36.21	-0.74165
95	G	N/A	N/A	18.04	-1.4251
96	I	N/A	N/A	45.3	-0.399736
97	F	N/A	N/A	76.67	0.780223
98	L	N/A	N/A	71.56	0.588014
99	I	N/A	N/A	24.64	-1.17685
100	V	N/A	N/A	44.59	-0.426442
101	V	N/A	N/A	45.78	-0.381681
102	V	N/A	N/A	27.76	-1.05949
103	G	N/A	N/A	35.37	-0.773246
104	L	N/A	N/A	53.09	-0.106721
105	L	N/A	N/A	37.1	-0.708173
106	V	N/A	N/A	29.73	-0.98539
107	M	N/A	N/A	14.98	-1.5402
108	Q	N/A	N/A	99.94	1.65551
109	N	N/A	N/A	91.5	1.33804
110	A	N/A	N/A	37.22	-0.703659
111	I	N/A	N/A	33.12	-0.857878
112	G	N/A	N/A	92.27	1.367
113	I	N/A	N/A	39.1	-0.632944
114	G	N/A	N/A	45.81	-0.380553
115	M	N/A	N/A	23.29	-1.22763
116	A	N/A	N/A	88	1.20639
117	S	N/A	N/A	21.98	-1.2769
118	L	N/A	N/A	42.66	-0.499038
119	L	N/A	N/A	69.71	0.518427
120	G	N/A	N/A	81.59	0.965285
121	L	N/A	N/A	65.08	0.344273
122	D	N/A	N/A	58.97	0.11445
123	P	N/A	N/A	91.28	1.32977
124	L	N/A	N/A	76.8	0.785112
125	M	N/A	N/A	39.6	-0.614137
126	G	N/A	N/A	95.08	1.4727
127	L	N/A	N/A	83.35	1.03149
128	L	N/A	N/A	35.6	-0.764594
129	A	N/A	N/A	62.14	0.233688
130	G	N/A	N/A	97.75	1.57313
131	S	N/A	N/A	87.91	1.20301
132	I	N/A	N/A	62.8	0.258513
133	T	N/A	N/A	61.79	0.220523
134	L	N/A	N/A	76.95	0.790755
135	S	N/A	N/A	40.34	-0.586303
136	G	N/A	N/A	99.94	1.65551
137	G	N/A	N/A	99.88	1.65325
138	H	N/A	N/A	91.28	1.32977
139	G	N/A	N/A	98.16	1.58855
140	T	T->M	Resource exhaustion	83.81	1.04879
141	G	N/A	N/A	51.84	-0.153739
142	A	N/A	N/A	63.64	0.290109
143	A	N/A	N/A	91.87	1.35196
144	W	N/A	N/A	67.79	0.446208
145	S	N/A	N/A	27.22	-1.0798
146	K	N/A	N/A	26.72	-1.09861
147	L	N/A	N/A	23.91	-1.2043
148	F	N/A	N/A	76.05	0.756902
149	I	N/A	N/A	17.86	-1.43187
150	E	N/A	N/A	59.62	0.1389
151	R	N/A	N/A	21.8	-1.28367
152	Y	N/A	N/A	48.66	-0.273352
153	G	N/A	N/A	87.59	1.19097
154	F	N/A	N/A	21.8	-1.28367
155	T	N/A	N/A	9.63	-1.74144
156	N	N/A	N/A	32.21	-0.892107
157	A	N/A	N/A	82.6	1.00327
158	T	N/A	N/A	39.34	-0.623917
159	E	N/A	N/A	55.52	-0.0153187
160	V	N/A	N/A	34.4	-0.809731
161	A	N/A	N/A	65.72	0.368347
162	M	N/A	N/A	55.53	-0.0149425
163	A	N/A	N/A	92.88	1.38995
164	C	N/A	N/A	32.04	-0.898501
165	A	N/A	N/A	97	1.54492
166	T	T->A	Resource exhaustion	97.77	1.57388
167	F	N/A	N/A	77.56	0.813699
168	G	N/A	N/A	99.71	1.64685
169	L	N/A	N/A	93.3	1.40575
170	V	N/A	N/A	69.58	0.513538
171	L	N/A	N/A	36.47	-0.73187
172	G	N/A	N/A	93.07	1.3971
173	G	N/A	N/A	78.68	0.855827
174	L	N/A	N/A	60.66	0.178019
175	I	N/A	N/A	75.75	0.745617
176	G	N/A	N/A	98.77	1.6115
177	G	N/A	N/A	88.26	1.21617
178	P	N/A	N/A	98.35	1.5957
179	V	N/A	N/A	67.39	0.431162
180	A	N/A	N/A	80.89	0.938955
181	R	N/A	N/A	50.88	-0.189849
182	Y	N/A	N/A	30.9	-0.941381
183	L	N/A	N/A	94.18	1.43885
184	V	N/A	N/A	30.12	-0.97072
185	K	N/A	N/A	62	0.228422
186	H	N/A	N/A	40.45	-0.582165
187	S	N/A	N/A	26.95	-1.08996
188	T	N/A	N/A	15.38	-1.52515
189	T	N/A	N/A	34.51	-0.805594
190	P	N/A	N/A	56.81	0.0332037
191	N	N/A	N/A	21.04	-1.31226
192	G	N/A	N/A	38.01	-0.673944
193	I	N/A	N/A	13.76	-1.58609
194	P	N/A	N/A	31.31	-0.925959
195	D	N/A	N/A	41.99	-0.524239
196	D	N/A	N/A	53.45	-0.0931801
197	Q	N/A	N/A	22.39	-1.26148
198	E	N/A	N/A	27.69	-1.06212
199	V	N/A	N/A	29.54	-0.992537
200	P	N/A	N/A	49.11	-0.256426
201	T	N/A	N/A	32.28	-0.889474
202	A	N/A	N/A	36.81	-0.719081
203	F	N/A	N/A	56.51	0.0219194
204	E	N/A	N/A	72	0.604564
205	K	N/A	N/A	30.74	-0.9474
206	P	N/A	N/A	54.98	-0.0356303
207	D	N/A	N/A	30.35	-0.962069
208	V	N/A	N/A	24.65	-1.17647
209	G	N/A	N/A	32.98	-0.863144
210	R	N/A	N/A	60.91	0.187422
211	M	N/A	N/A	17.93	-1.42924
212	I	N/A	N/A	64.15	0.309292
213	T	N/A	N/A	70.83	0.560555
214	S	N/A	N/A	32.36	-0.886464
215	L	N/A	N/A	24.51	-1.18174
216	V	N/A	N/A	27.72	-1.06099
217	L	N/A	N/A	32.66	-0.87518
218	I	N/A	N/A	52.2	-0.140198
219	E	N/A	N/A	55.64	-0.0108049
220	T	N/A	N/A	52.51	-0.128538
221	I	N/A	N/A	29.27	-1.00269
222	A	N/A	N/A	47.88	-0.302691
223	L	N/A	N/A	40.9	-0.565239
224	I	N/A	N/A	49.97	-0.224078
225	A	N/A	N/A	48	-0.298178
226	I	N/A	N/A	42.42	-0.508065
227	C	N/A	N/A	65.15	0.346906
228	L	N/A	N/A	53.5	-0.0912994
229	T	N/A	N/A	22.1	-1.27239
230	V	N/A	N/A	23.78	-1.20919
231	G	N/A	N/A	73.44	0.658729
232	K	N/A	N/A	20.02	-1.35062
233	I	N/A	N/A	21	-1.31376
234	V	N/A	N/A	24.84	-1.16932
235	A	N/A	N/A	24.92	-1.16631
236	Q	N/A	N/A	20.38	-1.33708
237	L	N/A	N/A	33.97	-0.825906
238	L	N/A	N/A	39.03	-0.635577
239	A	N/A	N/A	22.13	-1.27126
240	G	N/A	N/A	48.9	-0.264325
241	T	N/A	N/A	48.41	-0.282756
242	A	N/A	N/A	23.03	-1.23741
243	F	N/A	N/A	50.93	-0.187968
244	E	N/A	N/A	41.57	-0.540037
245	L	N/A	N/A	72.86	0.636912
246	P	N/A	N/A	99.71	1.64685
247	T	N/A	N/A	35.7	-0.760833
248	F	N/A	N/A	71.52	0.586509
249	V	N/A	N/A	82.55	1.00139
250	C	N/A	N/A	29.2	-1.00533
251	V	N/A	N/A	28.87	-1.01774
252	L	N/A	N/A	72.99	0.641802
253	F	N/A	N/A	65.65	0.365714
254	V	N/A	N/A	38.4	-0.659274
255	G	N/A	N/A	73.02	0.642931
256	V	N/A	N/A	71.63	0.590647
257	I	N/A	N/A	53.56	-0.0890426
258	L	N/A	N/A	48.59	-0.275985
259	S	N/A	N/A	22.45	-1.25922
260	N	N/A	N/A	97.7	1.57125
261	G	N/A	N/A	21.42	-1.29796
262	L	N/A	N/A	59.16	0.121597
263	S	N/A	N/A	19.02	-1.38824
264	I	N/A	N/A	6.86	-1.84563
265	M	N/A	N/A	7.83	-1.80914
266	G	N/A	N/A	44.62	-0.425314
267	F	N/A	N/A	26.78	-1.09635
268	Y	N/A	N/A	35.25	-0.777759
269	R	N/A	N/A	26.82	-1.09485
270	V	N/A	N/A	47.47	-0.318113
271	F	N/A	N/A	47.18	-0.329021
272	E	N/A	N/A	24.73	-1.17346
273	R	N/A	N/A	52.36	-0.13418
274	A	N/A	N/A	49.14	-0.255298
275	V	N/A	N/A	44.08	-0.445626
276	S	N/A	N/A	34.94	-0.78942
277	V	N/A	N/A	51.41	-0.169913
278	L	N/A	N/A	48.91	-0.263949
279	G	N/A	N/A	85.54	1.11386
280	N	N/A	N/A	55.14	-0.0296121
281	V	N/A	N/A	58.97	0.11445
282	S	N/A	N/A	71.37	0.580867
283	L	N/A	N/A	99.82	1.65099
284	S	N/A	N/A	69.55	0.512409
285	L	N/A	N/A	73.37	0.656096
286	F	N/A	N/A	93.3	1.40575
287	L	N/A	N/A	97.41	1.56034
288	A	N/A	N/A	67.49	0.434924
289	M	N/A	N/A	71.6	0.589518
290	A	N/A	N/A	87.89	1.20225
291	L	N/A	N/A	88.29	1.2173
292	M	N/A	N/A	79.47	0.885542
293	G	N/A	N/A	7.71	-1.81366
294	L	N/A	N/A	81.12	0.947606
295	K	N/A	N/A	68.88	0.487208
296	L	N/A	N/A	94.12	1.43659
297	W	N/A	N/A	87.24	1.17781
298	E	N/A	N/A	52.12	-0.143207
299	L	N/A	N/A	75.29	0.728315
300	A	N/A	N/A	53.95	-0.074373
301	S	N/A	N/A	28.01	-1.05009
302	L	N/A	N/A	90.62	1.30494
303	A	A->T	Resource exhaustion	90.91	1.31585
304	L	N/A	N/A	49.85	-0.228591
305	P	N/A	N/A	89.46	1.26131
306	M	N/A	N/A	32.94	-0.864648
307	L	N/A	N/A	46.76	-0.344819
308	A	N/A	N/A	18.18	-1.41983
309	I	N/A	N/A	75.53	0.737342
310	L	N/A	N/A	86.47	1.14884
311	V	N/A	N/A	17.94	-1.42886
312	V	N/A	N/A	52.35	-0.134556
313	Q	N/A	N/A	98.65	1.60698
314	T	N/A	N/A	44.52	-0.429075
315	I	N/A	N/A	23.97	-1.20205
316	F	N/A	N/A	22.8	-1.24606
317	M	N/A	N/A	60.84	0.184789
318	A	N/A	N/A	52.68	-0.122143
319	L	N/A	N/A	66.67	0.40408
320	Y	N/A	N/A	49.73	-0.233105
321	A	N/A	N/A	67.3	0.427777
322	I	N/A	N/A	33.95	-0.826658
323	F	N/A	N/A	77.61	0.81558
324	V	N/A	N/A	74.29	0.690701
325	T	N/A	N/A	68.85	0.486079
326	W	N/A	N/A	10.44	-1.71097
327	R	N/A	N/A	71.23	0.575601
328	M	N/A	N/A	15.09	-1.53606
329	M	N/A	N/A	77.83	0.823855
330	G	N/A	N/A	97.46	1.56222
331	K	N/A	N/A	53.71	-0.0834004
332	N	N/A	N/A	62.21	0.236321
333	Y	N/A	N/A	97.94	1.58028
334	D	N/A	N/A	86.73	1.15862
335	A	N/A	N/A	94.45	1.449
336	A	N/A	N/A	90.44	1.29817
337	V	N/A	N/A	89.26	1.25379
338	L	N/A	N/A	58.74	0.105799
339	A	N/A	N/A	57.12	0.0448641
340	A	N/A	N/A	70.17	0.53573
341	G	N/A	N/A	94.8	1.46217
342	H	N/A	N/A	66.43	0.395053
343	C	N/A	N/A	72.93	0.639545
344	G	N/A	N/A	99.76	1.64874
345	F	N/A	N/A	79.06	0.870121
346	G	N/A	N/A	86.3	1.14245
347	L	N/A	N/A	74.08	0.682802
348	G	G->V	Resource exhaustion	99.17	1.62654
349	A	N/A	N/A	91.93	1.35422
350	T	N/A	N/A	97.27	1.55508
351	P	N/A	N/A	89.61	1.26695
352	T	N/A	N/A	70.68	0.554913
353	A	N/A	N/A	94.42	1.44788
354	I	N/A	N/A	45.04	-0.409516
355	A	N/A	N/A	84.97	1.09242
356	N	N/A	N/A	96.55	1.52799
357	M	N/A	N/A	92.63	1.38055
358	Q	N/A	N/A	55.26	-0.0250984
359	A	N/A	N/A	67.14	0.421759
360	I	N/A	N/A	46.49	-0.354975
361	T	N/A	N/A	73.93	0.67716
362	E	N/A	N/A	22.62	-1.25283
363	R	N/A	N/A	54.23	-0.063841
364	F	N/A	N/A	50.66	-0.198124
365	G	N/A	N/A	92.43	1.37302
366	P	N/A	N/A	70.27	0.539491
367	S	N/A	N/A	86.27	1.14132
368	H	N/A	N/A	46.51	-0.354223
369	M	N/A	N/A	15.41	-1.52403
370	A	N/A	N/A	96.54	1.52762
371	F	N/A	N/A	86.86	1.16351
372	L	N/A	N/A	65.59	0.363457
373	V	N/A	N/A	59.77	0.144542
374	V	N/A	N/A	83.84	1.04992
375	P	N/A	N/A	98.26	1.59231
376	M	N/A	N/A	38.3	-0.663036
377	V	N/A	N/A	82.76	1.00929
378	G	N/A	N/A	92.21	1.36475
379	A	N/A	N/A	87.49	1.18721
380	F	N/A	N/A	86.18	1.13793
381	F	N/A	N/A	78.93	0.865231
382	I	N/A	N/A	73.13	0.647068
383	D	N/A	N/A	97.55	1.56561
384	I	N/A	N/A	51.74	-0.1575
385	V	N/A	N/A	42.36	-0.510322
386	N	N/A	N/A	89.67	1.26921
387	A	N/A	N/A	60.87	0.185918
388	L	N/A	N/A	26.77	-1.09673
389	V	N/A	N/A	54.37	-0.058575
390	I	N/A	N/A	72.9	0.638417
391	K	N/A	N/A	36.19	-0.742402
392	L	N/A	N/A	39.42	-0.620908
393	Y	N/A	N/A	39.03	-0.635577
394	L	N/A	N/A	54.55	-0.0518045
395	M	N/A	N/A	16.68	-1.47626
396	L	N/A	N/A	63.62	0.289357
397	P	N/A	N/A	55	-0.0348781
398	I	N/A	N/A	24.9	-1.16707
399	F	N/A	N/A	75.33	0.729819
400	A	N/A	N/A	29.07	-1.01022
401	G	N/A	N/A	67.78	0.445832

## Sheet: kgtP
protein position	Amino Acid	Adaptive mutation	Selective pressure	% bacteria in which conserved	Z score
1	M	N/A	N/A	72.48	0.437944
2	A	N/A	N/A	32	-1.02598
3	E	N/A	N/A	36.21	-0.873727
4	S	N/A	N/A	31.59	-1.04081
5	T	N/A	N/A	40.81	-0.707373
6	V	N/A	N/A	17.07	-1.56591
7	T	N/A	N/A	41.14	-0.695439
8	A	N/A	N/A	37.09	-0.841903
9	D	N/A	N/A	20.6	-1.43825
10	S	N/A	N/A	25.47	-1.26213
11	K	N/A	N/A	15.18	-1.63426
12	L	N/A	N/A	25.15	-1.2737
13	T	N/A	N/A	35	-0.917486
14	S	N/A	N/A	17.72	-1.5424
15	S	N/A	N/A	16.23	-1.59629
16	D	N/A	N/A	42.36	-0.651318
17	T	N/A	N/A	43.21	-0.620579
18	R	N/A	N/A	57.51	-0.103433
19	R	N/A	N/A	52.42	-0.287508
20	R	N/A	N/A	68.49	0.293649
21	I	N/A	N/A	52.79	-0.274127
22	W	N/A	N/A	26.46	-1.22633
23	A	N/A	N/A	55.35	-0.181547
24	I	N/A	N/A	79.16	0.67952
25	V	N/A	N/A	49.33	-0.399255
26	G	N/A	N/A	54.28	-0.220243
27	A	N/A	N/A	47.17	-0.477369
28	S	N/A	N/A	91.44	1.12361
29	S	N/A	N/A	53.48	-0.249174
30	G	N/A	N/A	99.74	1.42378
31	N	N/A	N/A	98.75	1.38797
32	L	N/A	N/A	87.5	0.981128
33	V	V->A	Resource exhaustion	81.58	0.767037
34	E	N/A	N/A	99.61	1.41908
35	W	N/A	N/A	96.64	1.31167
36	F	N/A	N/A	52.34	-0.290401
37	D	N/A	N/A	99.01	1.39738
38	F	N/A	N/A	51.46	-0.322225
39	Y	N/A	N/A	89.37	1.04875
40	V	N/A	N/A	66.37	0.216981
41	Y	N/A	N/A	98.41	1.37568
42	S	N/A	N/A	46.98	-0.48424
43	F	N/A	N/A	47.58	-0.462542
44	C	N/A	N/A	34.12	-0.94931
45	S	N/A	N/A	30.07	-1.09577
46	L	N/A	N/A	42.94	-0.630343
47	Y	N/A	N/A	95.9	1.28491
48	F	N/A	N/A	94.83	1.24621
49	A	N/A	N/A	70.77	0.376103
50	H	N/A	N/A	24.01	-1.31493
51	I	N/A	N/A	16.92	-1.57133
52	F	N/A	N/A	94.74	1.24296
53	F	N/A	N/A	96.71	1.3142
54	P	N/A	N/A	85.23	0.899036
55	S	N/A	N/A	45.74	-0.529084
56	G	N/A	N/A	53.47	-0.249535
57	N	N/A	N/A	44.16	-0.586223
58	T	N/A	N/A	21.82	-1.39413
59	T	N/A	N/A	75.34	0.541373
60	T	N/A	N/A	31.38	-1.0484
61	Q	N/A	N/A	70.96	0.382974
62	L	N/A	N/A	80.81	0.73919
63	L	N/A	N/A	73.83	0.486765
64	Q	N/A	N/A	24.54	-1.29576
65	T	N/A	N/A	68.06	0.278098
66	A	N/A	N/A	83.07	0.820921
67	G	N/A	N/A	56.8	-0.129109
68	V	N/A	N/A	60.32	-0.00181155
69	F	N/A	N/A	98.89	1.39304
70	A	A->V	Resource exhaustion	94.88	1.24802
71	A	N/A	N/A	47.23	-0.475199
72	G	N/A	N/A	83.49	0.83611
73	F	N/A	N/A	99.79	1.42558
74	L	N/A	N/A	73.98	0.49219
75	M	N/A	N/A	89.82	1.06503
76	R	N/A	N/A	99.7	1.42233
77	P	N/A	N/A	99.66	1.42088
78	I	N/A	N/A	70.74	0.375018
79	G	N/A	N/A	99.83	1.42703
80	G	N/A	N/A	64.49	0.148993
81	W	N/A	N/A	81.31	0.757272
82	L	N/A	N/A	60.58	0.00759111
83	F	N/A	N/A	66.79	0.23217
84	G	N/A	N/A	99.83	1.42703
85	R	N/A	N/A	67.19	0.246636
86	I	N/A	N/A	40.89	-0.70448
87	A	N/A	N/A	92.01	1.14423
88	D	N/A	N/A	99.75	1.42414
89	K	N/A	N/A	28.46	-1.154
90	H	N/A	N/A	47	-0.483517
91	G	N/A	N/A	99.96	1.43173
92	R	N/A	N/A	99.79	1.42558
93	K	N/A	N/A	59.46	-0.0329127
94	K	N/A	N/A	12.42	-1.73407
95	S	N/A	N/A	44.26	-0.582607
96	M	N/A	N/A	49.18	-0.404679
97	L	N/A	N/A	31.38	-1.0484
98	L	N/A	N/A	38.72	-0.782956
99	S	N/A	N/A	88.53	1.01838
100	V	N/A	N/A	80.39	0.724001
101	C	N/A	N/A	20.96	-1.42523
102	M	N/A	N/A	49.03	-0.410104
103	M	N/A	N/A	98.32	1.37242
104	C	N/A	N/A	58.1	-0.0820958
105	F	N/A	N/A	22.66	-1.36375
106	G	N/A	N/A	81.22	0.754018
107	S	N/A	N/A	94.16	1.22198
108	L	N/A	N/A	80	0.709897
109	V	N/A	N/A	38.53	-0.789827
110	I	N/A	N/A	90.8	1.10047
111	A	N/A	N/A	92.15	1.14929
112	C	N/A	N/A	38.81	-0.779701
113	L	N/A	N/A	49.81	-0.381896
114	P	N/A	N/A	99.79	1.42558
115	G	N/A	N/A	28.14	-1.16557
116	Y	N/A	N/A	82.19	0.789097
117	E	N/A	N/A	30.91	-1.0654
118	T	N/A	N/A	35.7	-0.892171
119	I	N/A	N/A	85.13	0.895419
120	G	N/A	N/A	99.79	1.42558
121	T	N/A	N/A	17.89	-1.53625
122	W	N/A	N/A	37.17	-0.83901
123	A	N/A	N/A	93.12	1.18437
124	P	N/A	N/A	85.89	0.922904
125	A	N/A	N/A	37.41	-0.830331
126	L	N/A	N/A	65.81	0.196729
127	L	N/A	N/A	98.91	1.39376
128	L	N/A	N/A	64.05	0.13308
129	L	N/A	N/A	52.31	-0.291486
130	A	N/A	N/A	83.39	0.832494
131	R	N/A	N/A	99.71	1.42269
132	L	N/A	N/A	85.07	0.893249
133	F	N/A	N/A	32.66	-1.00211
134	Q	N/A	N/A	97.4	1.33915
135	G	N/A	N/A	99.83	1.42703
136	L	N/A	N/A	79.62	0.696155
137	S	N/A	N/A	85.87	0.922181
138	V	N/A	N/A	64.95	0.165628
139	G	N/A	N/A	99.79	1.42558
140	G	N/A	N/A	99.12	1.40135
141	E	N/A	N/A	99.45	1.41329
142	Y	N/A	N/A	92.83	1.17388
143	G	N/A	N/A	89.77	1.06322
144	T	N/A	N/A	69.22	0.320049
145	S	N/A	N/A	77.32	0.612978
146	A	N/A	N/A	92.54	1.16339
147	T	N/A	N/A	95.47	1.26936
148	Y	N/A	N/A	96.31	1.29973
149	M	N/A	N/A	58.58	-0.064737
150	S	N/A	N/A	86.05	0.92869
151	E	N/A	N/A	99.83	1.42703
152	V	N/A	N/A	45.8	-0.526914
153	A	N/A	N/A	93.19	1.1869
154	V	N/A	N/A	13.61	-1.69104
155	E	N/A	N/A	21.04	-1.42234
156	G	N/A	N/A	64.8	0.160204
157	R	N/A	N/A	67.77	0.267611
158	K	N/A	N/A	20.5	-1.44187
159	G	N/A	N/A	98.46	1.37749
160	F	N/A	N/A	89.94	1.06937
161	Y	N/A	N/A	46.43	-0.504131
162	A	N/A	N/A	42.38	-0.650595
163	S	N/A	N/A	98.33	1.37278
164	F	N/A	N/A	95.82	1.28201
165	Q	N/A	N/A	90.73	1.09794
166	Y	N/A	N/A	95.94	1.28635
167	V	N/A	N/A	93.8	1.20896
168	T	N/A	N/A	89.62	1.0578
169	L	N/A	N/A	88.28	1.00934
170	I	N/A	N/A	65.53	0.186603
171	G	N/A	N/A	67.24	0.248444
172	G	N/A	N/A	98.16	1.36664
173	Q	N/A	N/A	83.72	0.844428
174	L	N/A	N/A	77.67	0.625635
175	L	N/A	N/A	64.69	0.156225
176	A	N/A	N/A	95.53	1.27153
177	L	N/A	N/A	50.06	-0.372855
178	L	N/A	N/A	53.44	-0.25062
179	V	N/A	N/A	65.21	0.175031
180	V	N/A	N/A	29.79	-1.1059
181	V	N/A	N/A	45.66	-0.531977
182	V	N/A	N/A	35.96	-0.882768
183	L	N/A	N/A	84.94	0.888548
184	Q	N/A	N/A	76.9	0.597789
185	H	H->R	Resource exhaustion	10.44	-1.80568
186	T	N/A	N/A	24.15	-1.30987
187	M	N/A	N/A	13.72	-1.68706
188	E	N/A	N/A	10.93	-1.78796
189	D	N/A	N/A	25.9	-1.24658
190	A	N/A	N/A	25.92	-1.24586
191	A	N/A	N/A	16.21	-1.59701
192	L	N/A	N/A	70.28	0.358383
193	R	N/A	N/A	28.74	-1.14387
194	E	N/A	N/A	19.88	-1.46429
195	W	N/A	N/A	82.3	0.793075
196	G	N/A	N/A	96.33	1.30046
197	W	N/A	N/A	99.92	1.43029
198	R	N/A	N/A	99.83	1.42703
199	I	N/A	N/A	86.92	0.960153
200	P	N/A	N/A	84.76	0.882038
201	F	N/A	N/A	99.79	1.42558
202	A	N/A	N/A	34.19	-0.946779
203	L	N/A	N/A	28.04	-1.16919
204	G	N/A	N/A	99.25	1.40606
205	A	N/A	N/A	75.33	0.541011
206	V	N/A	N/A	32.86	-0.994877
207	L	N/A	N/A	42.77	-0.636491
208	A	N/A	N/A	90.8	1.10047
209	V	N/A	N/A	45.31	-0.544634
210	V	N/A	N/A	59.18	-0.0430386
211	A	N/A	N/A	41.8	-0.67157
212	L	N/A	N/A	66.24	0.21228
213	W	N/A	N/A	50.23	-0.366707
214	L	N/A	N/A	82.15	0.78765
215	R	N/A	N/A	99.08	1.39991
216	R	N/A	N/A	81.37	0.759442
217	Q	N/A	N/A	15.26	-1.63136
218	L	N/A	N/A	59.53	-0.0303812
219	D	N/A	N/A	44.54	-0.572481
220	E	N/A	N/A	99.29	1.4075
221	T	N/A	N/A	72.58	0.44156
222	S	N/A	N/A	43.13	-0.623472
223	Q	N/A	N/A	26.39	-1.22886
224	Q	N/A	N/A	14.54	-1.6574
225	E	N/A	N/A	49.35	-0.398531
226	T	N/A	N/A	32.86	-0.994877
227	R	N/A	N/A	48.55	-0.427463
228	A	N/A	N/A	36.26	-0.871919
229	L	N/A	N/A	17.03	-1.56735
230	K	N/A	N/A	59.92	-0.0162772
231	E	N/A	N/A	31.78	-1.03393
232	A	N/A	N/A	61.48	0.0401388
233	G	N/A	N/A	88.5	1.01729
234	S	N/A	N/A	52.11	-0.298719
235	L	N/A	N/A	44.3	-0.58116
236	K	N/A	N/A	28.72	-1.1446
237	G	N/A	N/A	35.64	-0.894341
238	L	N/A	N/A	85.52	0.909523
239	W	N/A	N/A	36.27	-0.871558
240	R	N/A	N/A	38.72	-0.782956
241	N	N/A	N/A	30.04	-1.09686
242	R	N/A	N/A	28.61	-1.14857
243	R	N/A	N/A	39.53	-0.753663
244	A	N/A	N/A	61.4	0.0372457
245	F	N/A	N/A	53.99	-0.23073
246	I	N/A	N/A	19.64	-1.47297
247	M	N/A	N/A	24.06	-1.31312
248	V	N/A	N/A	82.43	0.797776
249	L	N/A	N/A	43.44	-0.612261
250	G	N/A	N/A	78.94	0.671564
251	F	N/A	N/A	35.23	-0.909168
252	T	N/A	N/A	95.41	1.26719
253	A	N/A	N/A	63.19	0.101979
254	A	N/A	N/A	18.17	-1.52613
255	G	N/A	N/A	95.15	1.25778
256	S	N/A	N/A	48.67	-0.423123
257	L	N/A	N/A	62.74	0.0857055
258	C	N/A	N/A	12.53	-1.73009
259	F	F->Y	Resource exhaustion	90.49	1.08926
260	Y	N/A	N/A	98.37	1.37423
261	T	N/A	N/A	87.49	0.980766
262	F	N/A	N/A	49.31	-0.399978
263	T	N/A	N/A	81.86	0.777163
264	T	N/A	N/A	74.11	0.496891
265	Y	N/A	N/A	86.29	0.93737
266	M	N/A	N/A	61.18	0.0292896
267	Q	N/A	N/A	72.87	0.452048
268	K	N/A	N/A	79.66	0.697602
269	Y	N/A	N/A	62.16	0.0647303
270	L	N/A	N/A	65.2	0.174669
271	V	N/A	N/A	66.55	0.223491
272	N	N/A	N/A	74.68	0.517505
273	T	N/A	N/A	77.72	0.627443
274	A	N/A	N/A	47.53	-0.46435
275	G	N/A	N/A	86.73	0.953282
276	M	N/A	N/A	48.3	-0.436504
277	H	N/A	N/A	22.8	-1.35869
278	A	N/A	N/A	40.3	-0.725816
279	N	N/A	N/A	15.55	-1.62088
280	V	N/A	N/A	24.65	-1.29178
281	A	N/A	N/A	69.11	0.316071
282	S	N/A	N/A	57.13	-0.117175
283	G	N/A	N/A	17.17	-1.56229
284	I	N/A	N/A	60.65	0.0101226
285	M	N/A	N/A	47.12	-0.479177
286	T	N/A	N/A	53.71	-0.240856
287	A	N/A	N/A	32.82	-0.996324
288	A	N/A	N/A	70.9	0.380804
289	L	N/A	N/A	95.1	1.25598
290	F	N/A	N/A	51.61	-0.316801
291	V	N/A	N/A	46.88	-0.487857
292	F	N/A	N/A	55.59	-0.172868
293	M	N/A	N/A	73.93	0.490382
294	L	N/A	N/A	49.1	-0.407572
295	I	N/A	N/A	17.43	-1.55289
296	Q	N/A	N/A	95.85	1.2831
297	P	N/A	N/A	98.24	1.36953
298	L	N/A	N/A	43.09	-0.624919
299	I	N/A	N/A	9.65	-1.83425
300	G	N/A	N/A	99.75	1.42414
301	A	N/A	N/A	49.27	-0.401425
302	L	N/A	N/A	82.06	0.784395
303	S	N/A	N/A	88.44	1.01512
304	D	N/A	N/A	99.71	1.42269
305	K	N/A	N/A	52.42	-0.287508
306	I	N/A	N/A	81.34	0.758357
307	G	N/A	N/A	98.29	1.37134
308	R	N/A	N/A	96.79	1.31709
309	R	N/A	N/A	64.57	0.151886
310	T	N/A	N/A	27.03	-1.20571
311	S	N/A	N/A	41.25	-0.69146
312	M	N/A	N/A	53.01	-0.266171
313	L	N/A	N/A	50.56	-0.354773
314	C	N/A	N/A	14.14	-1.67187
315	F	N/A	N/A	94.19	1.22307
316	G	N/A	N/A	80.79	0.738467
317	S	N/A	N/A	6.99	-1.93044
318	L	N/A	N/A	54.88	-0.198544
319	A	N/A	N/A	26.62	-1.22054
320	A	N/A	N/A	19.36	-1.48309
321	I	N/A	N/A	22.29	-1.37713
322	F	N/A	N/A	28.34	-1.15834
323	T	N/A	N/A	85.76	0.918203
324	V	N/A	N/A	58.5	-0.0676302
325	P	N/A	N/A	86.49	0.944602
326	I	N/A	N/A	53.77	-0.238686
327	L	L->F	Resource exhaustion	52.18	-0.296187
328	S	N/A	N/A	19.1	-1.49249
329	A	N/A	N/A	39.48	-0.755471
330	L	N/A	N/A	80.34	0.722193
331	Q	N/A	N/A	24.1	-1.31167
332	N	N/A	N/A	18.15	-1.52685
333	V	N/A	N/A	41.74	-0.67374
334	S	N/A	N/A	19.91	-1.4632
335	S	N/A	N/A	57.14	-0.116813
336	P	N/A	N/A	73.37	0.47013
337	Y	N/A	N/A	22.66	-1.36375
338	A	N/A	N/A	27.88	-1.17497
339	A	N/A	N/A	82.5	0.800308
340	F	N/A	N/A	82.09	0.78548
341	G	N/A	N/A	21.39	-1.40968
342	L	N/A	N/A	85.46	0.907353
343	V	N/A	N/A	34.09	-0.950395
344	M	N/A	N/A	33.78	-0.961606
345	C	N/A	N/A	14.62	-1.65451
346	A	N/A	N/A	59.96	-0.0148306
347	L	N/A	N/A	74.55	0.512803
348	L	N/A	N/A	22.25	-1.37858
349	I	N/A	N/A	76.34	0.577537
350	V	N/A	N/A	65.95	0.201792
351	S	N/A	N/A	58.71	-0.0600357
352	F	N/A	N/A	43.53	-0.609006
353	Y	N/A	N/A	94.5	1.23428
354	T	N/A	N/A	92.37	1.15725
355	S	N/A	N/A	87.63	0.985829
356	I	N/A	N/A	90.65	1.09504
357	S	N/A	N/A	47.25	-0.474476
358	G	N/A	N/A	48.49	-0.429633
359	I	N/A	N/A	40.17	-0.730518
360	L	N/A	N/A	21.27	-1.41402
361	K	N/A	N/A	92.58	1.16484
362	A	N/A	N/A	90.01	1.0719
363	E	N/A	N/A	97.4	1.33915
364	M	N/A	N/A	45.59	-0.534508
365	F	F->S	Resource exhaustion	98.45	1.37712
366	P	N/A	N/A	99.83	1.42703
367	A	N/A	N/A	35.53	-0.898319
368	Q	N/A	N/A	23.2	-1.34422
369	V	N/A	N/A	66.09	0.206855
370	R	N/A	N/A	99.87	1.42848
371	A	N/A	N/A	95.25	1.2614
372	L	N/A	N/A	85.97	0.925797
373	G	N/A	N/A	98.07	1.36338
374	V	N/A	N/A	91.89	1.13989
375	G	N/A	N/A	84.8	0.883485
376	L	N/A	N/A	78.32	0.649142
377	S	N/A	N/A	35.08	-0.914593
378	Y	N/A	N/A	97.61	1.34675
379	A	N/A	N/A	87.69	0.987999
380	V	V->G	Resource exhaustion	43.45	-0.6119
381	A	N/A	N/A	66.76	0.231085
382	N	N/A	N/A	70.59	0.369594
383	A	N/A	N/A	73.52	0.475554
384	I	N/A	N/A	38.84	-0.778616
385	F	N/A	N/A	99.03	1.3981
386	G	N/A	N/A	99.75	1.42414
387	G	N/A	N/A	99.87	1.42848
388	S	N/A	N/A	44.98	-0.556568
389	A	N/A	N/A	92.1	1.14748
390	E	N/A	N/A	73.9	0.489297
391	Y	N/A	N/A	59.86	-0.018447
392	V	N/A	N/A	65.32	0.179009
393	A	N/A	N/A	82.56	0.802478
394	L	N/A	N/A	80.86	0.740999
395	S	N/A	N/A	27.87	-1.17534
396	L	N/A	N/A	58.66	-0.0618439
397	K	N/A	N/A	88.87	1.03067
398	S	N/A	N/A	44	-0.592009
399	I	N/A	N/A	24.56	-1.29504
400	G	N/A	N/A	85.6	0.912416
401	M	N/A	N/A	31.19	-1.05527
402	E	N/A	N/A	80.78	0.738105
403	T	N/A	N/A	18.94	-1.49828
404	A	N/A	N/A	18.12	-1.52794
405	F	N/A	N/A	93.68	1.20462
406	F	N/A	N/A	41.42	-0.685313
407	W	N/A	N/A	59.87	-0.0180854
408	Y	N/A	N/A	98.52	1.37966
409	V	N/A	N/A	87.45	0.97932
410	T	N/A	N/A	58.04	-0.0842656
411	L	N/A	N/A	8.04	-1.89247
412	M	N/A	N/A	46.04	-0.518235
413	A	N/A	N/A	21.18	-1.41727
414	V	N/A	N/A	16.19	-1.59773
415	V	N/A	N/A	37.73	-0.818758
416	A	N/A	N/A	38.95	-0.774638
417	F	N/A	N/A	49.56	-0.390937
418	L	N/A	N/A	50.38	-0.361282
419	V	N/A	N/A	65.27	0.177201
420	S	N/A	N/A	45.54	-0.536317
421	L	N/A	N/A	54.07	-0.227837
422	M	N/A	N/A	17.35	-1.55578
423	L	N/A	N/A	45.27	-0.546081
424	H	N/A	N/A	29.91	-1.10156
425	R	N/A	N/A	30.5	-1.08022
426	K	N/A	N/A	31	-1.06214
427	G	N/A	N/A	30.62	-1.07588
428	K	N/A	N/A	58.56	-0.0654603
429	G	N/A	N/A	29.79	-1.1059
430	M	N/A	N/A	7.77	-1.90223
431	R	N/A	N/A	27.96	-1.17208
432	L	N/A	N/A	52.91	-0.269787

[truncated: 9 more sheets: oppA, paaX, prc, putP, rimJ, rpoA, rpoD, sstT, sucC]
